# Supplementary material for: Survival Prediction in Gallbladder Cancer Using CT Based Machine Learning
Source: Front Oncol. 2020 Nov 27;10:604288. doi: 10.3389/fonc.2020.604288 (PMC7729190; doi:10.3389/fonc.2020.604288)
Supplement: Supplementary Table 1 — Shows radiomics parameters and prognostic risk scores for all patients. [file Table_1.xlsx]

## Sheet: Sheet1
Patient	survival_times	status	CONVENTIONAL_HUQ1	CONVENTIONAL_HUQ2	CONVENTIONAL_TLG	HISTO_Skewness	SHAPE_Volume	SHAPE_Sphericity	PARAMS_YSpatialResampling	PARAMS_XSpatialResampling	GLCM_Homogeneity	GLCM_Contrast	GLRLM_RLNU	NGLDM_Coarseness	NGLDM_Contrast	NGLDM_Busyness	GLZLM_HGZE	riskscore	risk
1	469	1	2	25	127.625	-1.0755	8.37473	0.384312	0.800781	0.800781	0.437459	13.0109	1850.54	0.00290183	0.0948651	0.141595	10244.5	67.2258	low
2	2131	0	30	40	352.212	-0.7455	9.16403	0.237281	0.755859	0.755859	0.540913	3.61599	2054.43	0.00221516	0.0278048	0.238049	10795.6	71.7856	low
3	51	1	-13	11	138.299	-0.0724874	12.9429	0.240072	0.736328	0.736328	0.313284	24.8981	2663.34	0.00193267	0.101624	0.155114	10306.2	81.0125	high
4	44	1	21	31	423.943	-1.47208	14.1517	0.407434	0.650391	0.650391	0.557225	3.33319	3685.53	0.00113687	0.0136946	0.266009	10615.1	128.031	high
5	257	1	18	27	674.732	-1.59904	26.4098	0.719848	0.654297	0.654297	0.58893	2.38097	14549	0.000277722	0.0120337	1.08979	10388.5	147.041	high
6	245	1	15	26	1141.04	-0.766346	45.2778	0.42494	0.691406	0.691406	0.60326	2.36941	8448.22	0.000438035	0.0154706	0.922179	10534.6	159.583	high
7	397	1	3	19	281.361	-3.08631	23.2052	0.303775	0.716797	0.716797	0.504291	8.11701	3934.02	0.00120713	0.0310737	0.195369	10068	90.6393	high
8	219	1	-31	55	499.543	-0.0194223	9.21077	0.442522	0.660156	0.660156	0.134805	347.281	13440.5	0.000415347	0.400247	0.205152	11414.5	122.389	high
9	487	1	27	36	1625.41	0.0377258	45.549	0.35062	0.699219	0.699219	0.580393	2.22315	9302.01	0.000385941	0.0153591	1.27232	10912.2	123.279	high
10	721	1	13	27	144.352	-1.0397	6.25391	0.443302	0.625	0.625	0.540084	4.42879	1919.1	0.00239064	0.0357825	0.232008	10331.7	73.9077	low
11	655	1	-16	4	12.3025	-0.915773	5.32457	0.301435	0.763672	0.763672	0.440933	8.1607	1391.41	0.00518347	0.0384307	0.0644458	10001.9	54.707	low
12	211	1	19	25	288.072	-0.347441	11.4787	0.235074	0.523438	0.523438	0.663327	1.24936	2964.62	0.00130919	0.0165491	0.65661	10610.8	143.221	high
13	95	1	24	30	1453.9	0.0995732	47.498	0.397622	0.625	0.625	0.652061	1.25885	9923.38	0.000314161	0.0185152	2.7819	10807.9	149.27	high
14	74	1	24	30	2437.41	14.4957	70.247	0.29097	0.583984	0.583984	0.649415	24.6667	17298.1	0.000168988	0.0034491	0.280551	12544.6	156.918	high
15	446	1	22	34	981.543	-2.15277	34.5234	0.468311	0.667969	0.667969	0.572691	5.43096	7429.88	0.000470961	0.0251625	0.538389	10158.8	120.114	high
16	359	1	37	46	3308.91	2.80209	49.519	0.310447	0.626953	0.626953	0.49939	32.5015	13936.5	0.000261928	0.0387238	0.350983	12934.2	130.778	high
17	262	1	26	36	1467.77	-0.994646	43.1689	0.260185	0.78125	0.78125	0.549538	3.14871	6223.6	0.000729684	0.0227981	0.647424	10653.7	114.271	high
18	1042	1	11	25	773.265	4.62565	29.0525	0.447795	0.753906	0.753906	0.553011	6.48413	5486.89	0.000914901	0.0114318	0.172557	10924.9	115.206	high
19	91	1	8	17	2398.02	-0.015285	117.589	0.24275	0.623047	0.623047	0.568957	8.48318	22369.3	0	0	0	10981.5	120.905	high
20	248	1	28	39	1745.37	-0.037433	45.1387	0.327023	0.685547	0.685547	0.537139	3.12531	12295.3	0.000388905	0.0265232	1.40437	10907.9	107.734	high
21	2091	1	13	26	1147.03	-4.68614	55.1654	0.501583	0.710938	0.710938	0.550015	5.59971	11353.6	0.000384044	0.0073042	0.284711	9945.28	74.3732	low
22	404	1	-11	9	-174.365	-5.20314	23.5685	0.251252	0.640625	0.640625	0.481594	66.3837	5175.03	0.000670953	0.0420427	0.106497	8408.24	88.9816	high
23	162	1	36	60	318.489	-0.288763	5.29242	0.230185	0.525391	0.525391	0.432582	8.03659	20090.9	0.000384997	0.0253961	0.444947	11306.3	119.176	high
24	2634	1	28	48	238.714	-0.959851	5.45461	0.322598	0.621094	0.621094	0.573305	3.72964	1593.73	0.00345503	0.0431677	0.162155	10698.5	69.5867	low
25	172	1	16	31	519.778	-0.885461	18.4925	0.266603	0.658203	0.658203	0.573337	3.5243	4904.9	0.0012592	0.0351709	0.358257	10451.9	126.44	high
26	2037	1	-6	19	92.0406	-0.707955	5.67672	0.152805	0.644531	0.644531	0.36276	21.3256	2155.83	0.00444361	0.0559764	0.109494	10197.2	60.6271	low
27	101	1	27	49	5170.7	1.21583	81.8442	0.412165	0.722656	0.722656	0.39337	78.0027	21718.5	0.00027179	0.026243	0.128874	12789.2	128.597	high
28	1997	1	27	35	3161.71	2.19401	89	0.311728	0.652344	0.652344	0.62839	1.97575	18381.9	0.000201328	0.00230373	0.672166	10930.4	140.753	high
29	92	1	41	56	272.288	-0.344868	4.98593	0.261144	0.464844	0.464844	0.515215	4.07829	9588.86	0.000620081	0.0341867	0.708695	11241	124.921	high
30	2931	0	-3	11	274.018	-2.94058	42.763	0.438297	0.59375	0.59375	0.499416	9.2395	14315.9	0.000360224	0.0124881	0.301542	9757.3	72.0751	low
31	1776	1	0	26	42.4075	0.200207	1.33678	0.477509	0.714844	0.714844	0.402413	10.0248	1349.02	0.00563462	0.10392	0.07857	10932.9	64.5839	low
32	1152	1	24	45	427.553	0.4019	8.92955	0.290972	0.658203	0.658203	0.409576	9.57269	10067.6	0.000607877	0.0533033	0.480523	11245.1	118.388	high
33	324	1	52	79	579.596	0.0572094	7.34737	0.347072	0.525391	0.525391	0.528455	3.50228	10311.1	0.000794347	0.0404084	0.489108	12114.9	137.327	high
34	730	1	16	43	422.254	0.178937	9.67599	0.587492	0.617188	0.617188	0.445754	6.92308	24058.4	0.00028967	0.0521567	1.15232	11176.9	108.901	high
35	66	1	5	30	296.003	0.626468	11.334	0.171217	0.714844	0.714844	0.499861	5.78867	3197.66	0.00267327	0.0168952	0.0641783	10694.3	72.3513	low
36	2513	1	11	23	550.016	-1.87648	31.5851	0.301814	0.611328	0.611328	0.548668	7.42061	9566.34	0.000483074	0.023026	0.47291	10077.3	88.1387	high
37	923	1	9	18	29.6887	0.0320151	1.62338	0.368081	0.75	0.75	0.558863	2.61736	934.147	0.00526009	0.0297491	0.14501	10502.7	68.7923	low
38	705	1	-58	-12	-266.155	-5.08559	11.3369	0.297473	0.679688	0.679688	0.404204	37.185	3532.75	0.00160054	0.0539177	0.0413565	9029.08	66.7008	low
39	138	1	-16	10	-16.2515	-1.04513	12.534	0.301634	0.732422	0.732422	0.408115	16.7536	3418.52	0.0015058	0.133517	0.2636	9819.14	67.4143	low
40	388	1	31	56	522.376	-0.908212	10.7339	0.35255	0.683594	0.683594	0.404848	11.1275	3482	0.00173955	0.0673392	0.151612	10890.3	80.1821	high
41	523	1	17	30	1634.69	-1.93062	59.0295	0.398737	0.703125	0.703125	0.516566	4.89121	13658	0.00033065	0.00948433	0.480998	10431.2	109.215	high
42	1592	1	-41	15	-10.4592	-0.511577	14.7857	0.338549	0.724609	0.724609	0.404271	18.6467	4098.91	0.00140352	0.169257	0.372036	9923.51	72.4293	low
43	302	1	-3.75	11	104.19	-1.1406	11.1418	0.397863	0.867188	0.867188	0.474109	6.23121	5155.98	0.000994113	0.0191015	0.235333	10207.8	120.167	high
44	1049	1	-45	-1	-444.875	-4.07668	19.1274	0.292577	0.888672	0.888672	0.362392	54.776	3705.23	0.00147361	0.0766971	0.0517936	8979.41	68.6338	low
45	33	1	39	53	821.004	-1.74476	19.2129	0.323079	0.625	0.625	0.546271	5.72687	5399.98	0.00090591	0.049784	0.336085	10554.9	125.783	high
46	747	1	34	47	2132.61	-2.24802	48.9141	0.312286	0.625	0.625	0.577091	3.75942	12349.8	0.000370813	0.00847343	0.447819	10709	116.385	high
47	291	1	1	16	208.432	0.161084	9.77435	0.373422	0.65625	0.65625	0.437047	8.73393	7847.26	0.000787751	0.0453357	0.341447	10772.3	112.334	high
48	298	1	-4	18	-89.3894	-4.68405	7.97426	0.437783	0.671875	0.671875	0.447803	54.0249	2455.92	0.00225503	0.0666989	0.0252575	8540.63	62.8052	low
49	353	1	-58.75	-7	-856.186	-0.769894	37.9187	0.309692	0.634766	0.634766	0.426223	16.8447	9134.41	0.000576216	0.0795917	0.435685	9344.51	85.3738	high
50	14	1	8	20	364.661	0.224342	17.353	0.449057	0.689453	0.689453	0.563725	2.66635	9907.81	0.000527745	0.0165616	0.706072	10578	132.728	high
51	583	1	26	34	334.137	-0.561818	10.1121	0.446586	0.578125	0.578125	0.630995	1.68799	2759.71	0.00128354	0.0161937	0.514442	10741	138.237	high
52	75	1	32	43	348.46	-0.308644	8.14026	0.422527	0.714844	0.714844	0.536972	3.42031	2040.43	0.00244589	0.0238881	0.202658	10955	77.8392	high
53	95	1	54	68	3204.72	2.10798	33.9607	0.4259	0.634766	0.634766	0.46003	40.5421	10174.6	0.000440863	0.0700669	0.220069	13861.6	137.804	high
54	184	1	42	56	3506.39	-2.32203	63.5085	0.170109	0.681641	0.681641	0.547755	4.23628	17126.4	0.000309161	0.00260701	0.27403	11168.8	110.001	high
55	225	1	38	68	635.43	-0.0631269	9.67845	0.397572	0.628906	0.628906	0.442142	7.83348	8334.23	0.000946687	0.0456248	0.294082	11508	133.519	high
56	57	1	31	45	2597.48	15.4063	55.7921	0.182522	0.621094	0.621094	0.581626	3.91662	17200.2	0.000395948	0.00593822	0.241517	11471.8	145.204	high
57	893	1	34	47	1147.41	-6.24118	32.375	0.277401	0.625	0.625	0.504014	35.636	10250.7	0.000386296	0.0179585	0.173419	9880.94	76.8749	low
58	69	1	2	11	659.904	-0.0741055	55.7827	0.319212	0.578125	0.578125	0.595237	2.57559	16224.8	0.000255122	0.0126279	1.28544	10284.8	149.332	high
59	163	1	22	33	1541.04	-17.764	50.0457	0.325117	0.626953	0.626953	0.547822	4.37663	14431.7	0.000314432	0.00674874	0.276576	10468.7	108.134	high
60	92	1	29	44	566.349	-3.62032	14.0569	0.472344	0.685547	0.685547	0.486449	6.18545	9218.21	0.000572739	0.0123993	0.21882	10517.1	123.452	high
61	440	1	22	32	854.277	-1.37657	27.9474	0.288828	0.644531	0.644531	0.559701	2.87796	7414.45	0.000588361	0.0138563	0.548402	10647.1	120.747	high
62	142	1	-7	7	233.244	-6.17398	57.9993	0.376628	0.708984	0.708984	0.459246	9.0464	15514.2	0.000298617	0.00832969	0.302045	9992.52	76.7722	low
63	78	1	3	22	470.654	-0.957978	26.3539	0.303275	0.779297	0.779297	0.462425	8.43516	5973.37	0.000945203	0.0374994	0.323825	10411.4	127.824	high
64	2397	0	22	32	223.335	-2.58856	9.94456	0.312844	0.716797	0.716797	0.584245	3.81925	2166.61	0.00208059	0.0368514	0.135394	9992.38	75.1191	low
65	66	1	-23	12	78.6326	2.05665	12.4056	0.301003	0.751953	0.751953	0.521808	7.87121	6661.86	0.00122645	0.0140035	0.100014	10369.9	122.139	high
66	122	1	-101	-85	-386.747	-0.0627146	5.04051	0.345935	0.671875	0.671875	0.447301	8.50983	3903.02	0.00167472	0.0435084	0.146852	8915.87	68.6874	low
67	135	1	40	62	888.375	5.13061	14.0941	0.685587	0.589844	0.589844	0.549118	13.0938	10540.6	0.000681543	0.00851204	0.117426	12394.4	137.842	high
68	180	1	31	41	704.496	-2.42593	19.1953	0.457389	0.625	0.625	0.629825	2.30491	4270.74	0.000836041	0.0161906	0.396481	10480.4	159.429	high
69	37	1	24	32	998.454	0.00964859	31.349	0.313627	0.689453	0.689453	0.610168	1.76669	6572.04	0.000540146	0.0139013	1.06798	10801.1	153.713	high
70	35	1	4	14	576.855	-0.0319521	36.5065	0.25675	0.582031	0.582031	0.587708	2.38102	11084.3	0.000434169	0.0233934	1.20887	10473.3	147.609	high
71	1197	1	24	36	236.393	-1.66217	7.39815	0.260741	0.578125	0.578125	0.547338	3.5887	2767.42	0.00188927	0.0234163	0.190983	10502.2	77.3263	high
72	62	1	7	19	691.343	-1.61362	40.1833	0.322443	0.675781	0.675781	0.540117	5.1741	9937.14	0.00049214	0.0293654	0.619298	10137.6	113.193	high
73	257	1	-36	6	-152.889	-1.30172	27.1899	0.413617	0.769531	0.769531	0.490773	8.74833	5656.62	0.00127732	0.0256679	0.126131	9517.03	82.0491	high
74	410	1	47	58	771.65	-2.52036	14.5218	0.243072	0.621094	0.621094	0.555953	2.94044	4941.05	0.0012073	0.0226098	0.240842	10996.3	119.63	high
75	72	1	14	22	206.991	0.270056	9.19621	0.182445	0.720703	0.720703	0.592539	2.07494	2173.93	0.00213013	0.0254796	0.381893	10619.2	113.094	high
76	758	1	2	24	195.369	6.7607	9.51404	0.348481	0.689453	0.689453	0.483312	9.56789	2685.05	0.00233145	0.034172	0.105907	10347.9	75.896	low
77	148	1	-73	12	-830.545	-2.07408	9.50723	0.232863	0.695312	0.695312	0.374574	585.912	3031.74	0.00142349	0.561315	0.0425367	6467.79	72.6946	low
78	125	1	-49	33	134.669	0.00977209	4.03987	0.348143	0.871094	0.871094	0.134789	350.545	5104.84	0.00105515	0.487416	0.0949881	10975.7	114.336	high
79	35	1	33	43	2570.33	-1.4692	61.814	0.300068	0.654297	0.654297	0.593401	2.12264	14954.2	0.000284835	0.0129521	1.19133	10818.7	146.686	high
80	13	1	22	30	1943.43	-2.18561	64.1095	0.433587	0.652344	0.652344	0.638127	1.50146	12099.7	0.000281451	0.00410978	0.787726	10631	151.733	high
81	134	1	30	40	537.831	-0.618611	14.2358	0.380634	0.703125	0.703125	0.587741	2.67124	3011.72	0.00142328	0.0174284	0.232123	10776.6	126.066	high
82	225	1	-23	4	-89.5106	-2.45545	11.4413	0.248087	0.75	0.75	0.422075	18.8273	3032.86	0.00203967	0.0424986	0.0794753	9452.73	60.5757	low
83	635	1	16	28	1506.54	-1.19744	56.2708	0.322158	0.652344	0.652344	0.56801	2.87087	13537.9	0.000339585	0.0171151	0.948312	10503.5	117.977	high
84	501	1	7	21	138.806	-5.1415	10.2646	0.248765	0.699219	0.699219	0.48815	31.8712	2878.65	0.00167754	0.0273236	0.061183	9979.39	64.7189	low
85	121	1	18	29	940.55	0.166021	31.8336	0.345318	0.611328	0.611328	0.550012	2.88732	9703.21	0.000471463	0.0305819	1.34122	10848.5	111.99	high
86	272	1	-2	12	44.6764	-4.14619	14.5165	0.2195	0.859375	0.859375	0.475516	21.1949	6784.03	0.000799389	0.013951	0.067446	9941.22	89.9065	high
87	62	1	5	19	1699.19	-13.2768	91.1736	0.29524	0.730469	0.730469	0.517958	8.85938	20170.1	0	0	0	10441.1	115.898	high
88	362	1	-8	9	680.658	0.986678	50.7019	0.369118	0.78125	0.78125	0.461204	8.06039	10990.9	0.000495949	0.0216213	0.380364	10616.2	119.231	high
89	226	1	-1	14	200.367	-0.496845	16.0774	0.246979	0.652344	0.652344	0.47184	6.28536	5139.44	0.00103856	0.0407552	0.402772	10298.5	125.808	high
90	131	1	34	94	3694.75	0.218033	40.2944	0.350651	0.570312	0.570312	0.474036	15.6414	14977.3	0.000588508	0.042686	0.212304	12071.5	135.205	high
91	309	1	16	28	284.75	-6.72439	12.5789	0.317655	0.644531	0.644531	0.515838	15.6252	3833.44	0.00119824	0.0170633	0.0931983	9933.63	88.8338	high
92	220	1	9	20	747.125	-0.988558	39.1034	0.393554	0.667969	0.667969	0.555007	3.0419	9512.47	0.000454824	0.0153523	0.734755	10414.4	123.513	high
93	59	1	28	37	829.184	-1.71458	25.8611	0.322948	0.71875	0.71875	0.553287	7.54402	5535.97	0.000794746	0.0082877	0.120934	10574.6	128.525	high
94	605	1	6	27	472.422	-0.0871917	20.742	0.338701	0.742188	0.742188	0.498827	8.34074	4705.54	0.00144355	0.0345855	0.175226	10639.1	91.4727	high
95	201	1	9	21	1188.45	-1.10034	62.3339	0.390553	0.794922	0.794922	0.522041	4.41062	11251	0.00043021	0.0313079	0.856295	10431.4	118.053	high
96	1298	1	-14	11	-200.39	-4.90086	26.9149	0.213263	0.697266	0.697266	0.378115	38.5575	21945.9	0.000291917	0.0313007	0.15586	9562.55	73.0165	low
97	145	1	-52	-10	-1389.53	-4.44392	55.4797	0.272058	0.673828	0.673828	0.370475	54.6785	19008.2	0.000387081	0.0298792	0.125594	9352.47	77.8726	high
98	15	1	2	19	136.907	-0.791841	8.80681	0.40733	0.652344	0.652344	0.493327	5.39408	2748.9	0.00233138	0.0278288	0.113154	10122.7	73.7949	low
99	540	1	30	42	452.99	-1.50543	11.6586	0.324983	0.804688	0.804688	0.613619	3.02421	1865.67	0.00244188	0.0243732	0.181631	10635.4	111.053	high
100	97	1	27	46	2318.7	2.00322	35.8667	0.6208	0.791016	0.791016	0.422117	25.6765	18935	0.000410224	0.0372158	0.206763	12511.8	133.164	high
101	207	1	18	25	1213.81	-4.16352	55.7393	0.397576	0.617188	0.617188	0.625691	2.20692	9118.67	0.000361744	0.00527666	0.467338	10244.2	148.413	high
102	66	1	-1	13	317.243	-7.36163	59.5555	0.219989	0.660156	0.660156	0.517149	5.66602	10599.9	0.000499048	0.0129391	0.114817	9324.57	89.341	high
103	1151	1	-22	7	441.893	7.4161	27.4285	0.292905	0.703125	0.703125	0.321697	210.011	9289.92	0.000630651	0.0412286	0.0523429	11085.8	111.898	high
104	2091	0	12	23	779.473	0.126408	30.668	0.294091	0.625	0.625	0.553093	3.3347	8526.99	0.000553679	0.0153999	0.552172	10669.6	110.908	high
105	529	1	27	39	377.987	0.0368125	9.5259	0.416054	0.794922	0.794922	0.513453	4.03791	1922.71	0.00261376	0.0447304	0.263473	11053.3	80.2499	high
106	100	1	31	43	1369.1	-1.07453	33.2355	0.249129	0.632812	0.632812	0.534208	3.97274	9796.19	0.000492569	0.0182298	0.60743	10893.9	114.881	high
107	455	1	-134	-6	-26.8876	-0.039698	6.07547	0.473449	0.84375	0.84375	0.100218	794.974	8252.55	0.000684982	0.760094	0.102088	10453.7	117.235	high
108	36	1	18	27	1360.83	-1.30767	51.8471	0.288675	0.732422	0.732422	0.575679	2.43292	10458.1	0.00039816	0.0129693	0.911471	10539.8	133.746	high
109	2021	0	-99	-77	-518.54	-2.36616	7.27967	0.344914	0.828125	0.828125	0.385784	19.1096	1628.61	0.00403167	0.0480257	0.0373381	8670.63	55.0323	low
110	47	1	8	25	471.923	-2.16499	24.1167	0.350009	0.722656	0.722656	0.494394	8.59422	5981.21	0.000899735	0.0184765	0.204233	10166.7	120.062	high
111	297	1	10	23	115.089	-4.01898	6.52122	0.354141	0.746094	0.746094	0.528693	12.1727	1437.71	0.00316678	0.0232581	0.0620739	9953.66	57.0775	low
112	74	1	23	38	1465.99	-1.0316	39.8486	0.394697	0.765625	0.765625	0.464063	7.82482	9203.9	0.000580167	0.0204488	0.355194	10750.1	113.856	high
113	820	1	18	30	532.558	-2.41655	18.8333	0.395193	0.640625	0.640625	0.536873	3.30753	5499.05	0.000850088	0.00811361	0.240742	10504.8	123.987	high
114	1931	0	5	21	420.105	0.231247	20.8263	0.423293	0.71875	0.71875	0.478524	6.24268	12865	0.000436424	0.0151908	0.428905	10470.8	114.029	high
115	377	1	36	42	2142.8	-11.6526	53.6774	0.460368	0.78125	0.78125	0.695641	2.66648	5722.62	0.000429457	0.00276471	0.339296	10461.8	158.373	high
116	86	1	-8	5	178.019	-0.932986	50.2825	0.341922	0.851562	0.851562	0.462103	6.82233	9251.36	0.000549756	0.0331793	0.493674	10113.7	111.381	high
117	1718	0	-13	15	114.5	-1.16841	15.8639	0.286079	0.748047	0.748047	0.439126	10.9797	4062.15	0.00143268	0.0415661	0.162915	10075.4	70.6476	low
118	213	1	20	32	2362.71	-1.08437	77.157	0.396658	0.716797	0.716797	0.56183	3.46339	14910.8	0.000302378	0.0230176	1.09809	10342.5	119.905	high
119	1671	0	25	38	3327.95	-9.26643	91.2595	0.33691	0.726562	0.726562	0.532008	6.01046	20168.1	0.000231375	0.00384154	0.39907	10770.8	95.7782	high
120	224	1	31	39	1461.52	-0.575354	36.2016	0.465601	0.748047	0.748047	0.589594	2.88801	6193.61	0.000647434	0.0133221	0.469559	10762.9	148.045	high
121	193	1	-3	14	460.668	-1.7872	47.3135	0.373343	0.648438	0.648438	0.46331	10.4775	14506.4	0.00037373	0.020124	0.420846	10081.2	87.9019	high
122	101	1	17	29	1961.08	-0.827316	71.199	0.567844	0.798828	0.798828	0.503949	4.45463	13128.5	0.000328929	0.0234334	1.05032	10580.3	109.857	high
123	452	1	-54	-3	-3342.46	-4.55468	124.742	0.364507	0.699219	0.699219	0.348718	103.364	38759.1	0.000155455	0.0492794	0.309866	9013.18	76.356	low
124	283	1	-6	11.5	173.431	-0.750243	20.5139	0.331462	0.726562	0.726562	0.457683	7.51275	5309.39	0.00102895	0.0431996	0.326804	10104	108.712	high
125	239	1	-3	19	436.497	-0.461785	23.1364	0.634304	0.847656	0.847656	0.405066	12.2967	11437.1	0.00064805	0.0614706	0.349843	10323.9	118.472	high
126	12	1	44	53	809.269	-1.90152	16.3918	0.434006	0.810547	0.810547	0.591639	2.83189	2621.68	0.0015481	0.0250625	0.292242	10867.6	124.76	high
127	424	1	25	36	4177.98	-0.463399	112.893	0.321653	0.683594	0.683594	0.574759	3.00494	24004.4	0.00020734	0.0208428	1.6127	10759.2	110.518	high
128	1535	0	9	24	924.454	-5.13696	54.1671	0.333869	0.726562	0.726562	0.475192	8.84466	13019.4	0.000366766	0.00960778	0.228665	10036.8	74.1163	low
129	49	1	36	45	262.476	-0.215888	5.92896	0.250812	0.697266	0.697266	0.557463	2.6441	1505.29	0.00277587	0.0352523	0.301266	11038.1	81.2	high
130	354	1	-30	0	-264.618	-4.66805	18.4536	0.28067	0.744141	0.744141	0.377563	88.4516	5196.94	0.00105887	0.0518559	0.0623132	9265.69	86.4291	high
131	322	1	62	69	1713.24	0.246974	24.5912	0.29925	0.664062	0.664062	0.666593	1.16739	4600.31	0.000738684	0.0154227	0.977739	11577	159.743	high
132	73	1	19	30	746.729	-1.16547	26.0386	0.242308	0.644531	0.644531	0.593687	2.49044	6593.07	0.000673578	0.0166703	0.606208	10566.4	161.096	high
133	1438	0	-1	15	147.61	-0.891184	12.8977	0.434305	0.714844	0.714844	0.516953	4.31309	3236.44	0.00185689	0.0405514	0.246808	10099.1	68.0241	low
134	932	1	-12	3	26.123	-0.0220423	11.0859	0.379015	0.625	0.625	0.585977	4.12818	3152.93	0.00202208	0.0228635	0.153339	10242.9	92.2241	high
135	108	1	-10	-1	-57.6	-2.89	84.3	0.336	0.7	0.7	0.626	3.35	14500	0	0	0	9830	124.411	high
136	194	1	0	17	713	-0.828	40.2	0.333	0.8	0.8	0.471	7.58	8830	0.000708	0.0446	0.4	10300	126.531	high
137	72	1	15	29	862	-1	30.2	0.41	0.6	0.6	0.601	2.97	8370	0.000658	0.00726	0.334	10500	160.097	high
138	1293	0	-12	20	30.8	-3.77	8.24	0.323	0.7	0.7	0.423	31.6	2130	0.00202	0.0654	0.0792	9610	59.5412	low
139	298	1	-16	4	-47.8	-1.41	8.09	0.294	0.7	0.7	0.558	7.26	2070	0.00276	0.0535	0.127	9570	64.4188	low
140	144	1	8	23	408	-1.62	21.6	0.288	0.8	0.8	0.485	6.67	4740	0.00104	0.0333	0.278	10300	126.203	high
141	64	1	-9	-2	-107	-7.02	54.1	0.485	0.7	0.7	0.637	4.53	8550	0.000445	0.00464	0.281	9680	128.891	high
