# Supplementary material for: Survival Prediction in Gallbladder Cancer Using CT Based Machine Learning
Source: Front Oncol. 2020 Nov 27;10:604288. doi: 10.3389/fonc.2020.604288 (PMC7729190; doi:10.3389/fonc.2020.604288)
Supplement: Supplementary Table 2 — Shows the importance of the 15 parameters analyzed by LASSO in the random forest. [file Table_2.xlsx]

## Sheet: Sheet1
Importance Relative Imp
GLCM_Homogeneity 0.0078 1.0000
NGLDM_Coarseness 0.0075 0.9656
GLZLM_HGZE 0.0071 0.9188
GLCM_Contrast 0.0039 0.4997
GLRLM_RLNU 0.0035 0.4567
NGLDM_Busyness 0.0035 0.4512
SHAPE_Volume 0.0026 0.3378
CONVENTIONAL_TLG 0.0026 0.3332
CONVENTIONAL_HUQ1 0.0015 0.1932
NGLDM_Contrast 0.0008 0.0992
HISTO_Skewness -0.0013 -0.1684
CONVENTIONAL_HUQ2 -0.0019 -0.2405
PARAMS_XSpatialResampling -0.0025 -0.3197
PARAMS_YSpatialResampling -0.0038 -0.4889
SHAPE_Sphericity -0.0061 -0.7826
