# Supplementary material for: Survival Prediction in Gallbladder Cancer Using CT Based Machine Learning
Source: Front Oncol. 2020 Nov 27;10:604288. doi: 10.3389/fonc.2020.604288 (PMC7729190; doi:10.3389/fonc.2020.604288)
Supplement: Supplementary Table 3 — Shows the values of all radiomics parameters for all patients. [file Table_3.xls]

## Sheet: Sheet1
INFO_PatientID	days	status	CONVENTIONAL_HUmin	CONVENTIONAL_HUmean	CONVENTIONAL_HUstd	CONVENTIONAL_HUmax	CONVENTIONAL_HUQ1	CONVENTIONAL_HUQ2	CONVENTIONAL_HUQ3	CONVENTIONAL_TLG	HISTO_Skewness	HISTO_Kurtosis	HISTO_ExcessKurtosis	HISTO_Entropy_log10	HISTO_Entropy_log2	HISTO_Energy	SHAPE_Volume	SHAPE_Volume	SHAPE_Sphericity	SHAPE_Compacity only for 3D ROI	PARAMS_BoundsRangeOfValueAfterDiscretisation	PARAMS_ZSpatialResampling	PARAMS_YSpatialResampling	PARAMS_XSpatialResampling	GLCM_Homogeneity	GLCM_Energy	GLCM_Contrast	GLCM_Correlation	GLCM_Entropy_log10	GLCM_Entropy_log2	GLCM_Dissimilarity	GLRLM_SRE	GLRLM_LRE	GLRLM_LGRE	GLRLM_HGRE	GLRLM_SRLGE	GLRLM_SRHGE	GLRLM_LRLGE	GLRLM_LRHGE	GLRLM_GLNU	GLRLM_RLNU	GLRLM_RP	NGLDM_Coarseness	NGLDM_Contrast	NGLDM_Busyness	GLZLM_SZE	GLZLM_LZE	GLZLM_LGZE	GLZLM_HGZE
0002398452	469	1	-104	15.2393	34.9084	90	2	25	38	127.625	-1.0755	3.65653	0.656526	1.08407	3.60121	0.107235	8.37473	2612	0.384312	1.12308	90.0 <-> 110.0	5	0.800781	0.800781	0.437459	0.0187298	13.0109	0.351069	1.9563	6.4987	2.54597	0.906795	1.53247	9.65178e-05	10414.2	8.76506e-05	9431.25	0.000147167	16030.7	231.44	1850.54	0.878372	0.00290183	0.0948651	0.141595	0.579008	640.495	9.83291e-05	10244.5
0005100358	2131	0	-39	38.4342	16.2866	91	30	40	49	352.212	-0.7455	4.75123	1.75123	0.815364	2.70858	0.190574	9.16403	3208	0.237281	0.722537	97.0 <-> 110.0	5	0.755859	0.755859	0.540913	0.0473359	3.61599	0.169342	1.50155	4.98804	1.40904	0.874678	1.83513	9.18568e-05	10898.5	8.0361e-05	9531.33	0.000168369	20019.4	487.826	2054.43	0.841454	0.00221516	0.0278048	0.238049	0.478808	2997.55	9.18781e-05	10795.6
0000185356	51	1	-141	10.6853	36.6696	149	-13	11	35	138.299	-0.0724874	3.2606	0.260597	1.17881	3.91591	0.0779369	12.9429	2984	0.240072	0.738801	86.0 <-> 115.0	8	0.736328	0.736328	0.313284	0.00677732	24.8981	0.0510827	2.28522	7.59135	3.95134	0.970641	1.13157	9.72496e-05	10338.1	9.44059e-05	10034	0.000109991	11700.9	221.241	2663.34	0.960997	0.00193267	0.101624	0.155114	0.747512	5.92918	9.73429e-05	10306.2
0014445831	44	1	-138	29.957	17.5361	89	21	31	40	423.943	-1.47208	11.2438	8.24384	0.822131	2.73106	0.187262	14.1517	6691	0.407434	1.62261	87.0 <-> 109.0	5	0.650391	0.650391	0.557225	0.0441981	3.33319	0.289574	1.52057	5.05122	1.30997	0.845616	1.97921	9.33866e-05	10722.9	7.89905e-05	9066.27	0.000184713	21227.9	940.936	3685.53	0.800662	0.00113687	0.0136946	0.266009	0.54146	9706.61	9.46673e-05	10615.1
0014478612	257	1	-111	25.5486	18.0288	83	18	27	36	674.732	-1.59904	8.62831	5.62831	0.822032	2.73073	0.192411	26.4098	30845	0.719848	5.49667	89.0 <-> 109.0	2	0.654297	0.654297	0.58893	0.0496462	2.38097	0.53266	1.49329	4.9606	1.12507	0.810543	2.36902	9.42702e-05	10623.5	7.64945e-05	8602.68	0.000222716	25224.8	4123.3	14549	0.751821	0.000277722	0.0120337	1.08979	0.490157	81905.9	9.66805e-05	10388.5
0004005118	245	1	-77	25.2008	16.1838	88	15	26	36	1141.04	-0.766346	5.90178	2.90178	0.809554	2.68928	0.186252	45.2778	18943	0.42494	2.43515	93.0 <-> 109.0	5	0.691406	0.691406	0.60326	0.0470681	2.36941	0.486132	1.47455	4.89834	1.08577	0.791787	2.58329	9.42051e-05	10627.4	7.45978e-05	8414.82	0.000243373	27443.7	2468.59	8448.22	0.734308	0.000438035	0.0154706	0.922179	0.513007	62249.3	9.52948e-05	10534.6
0005496330	397	1	-455	12.1249	29.7593	80	3	19	30	281.361	-3.08631	33.3785	30.3785	0.991037	3.29215	0.134279	23.2052	6452	0.303775	1.171	55.0 <-> 109.0	7	0.716797	0.716797	0.504291	0.0266768	8.11701	0.383545	1.81211	6.0197	1.91561	0.867482	1.79851	9.71043e-05	10343.5	8.44202e-05	8956.12	0.000173564	18699.5	676.398	3934.02	0.831966	0.00120713	0.0310737	0.195369	0.534931	3810.23	0.000100467	10068
0004839265	219	1	-462	54.2347	129.524	569	-31	55	142	499.543	-0.0194223	3.12114	0.121143	1.72668	5.73592	0.0220589	9.21077	14090	0.442522	2.47864	54.0 <-> 157.0	1.5	0.660156	0.660156	0.134805	0.000528667	347.281	-0.0200718	3.39196	11.2678	14.7946	0.988195	1.04869	9.34434e-05	11399.3	9.237e-05	11265.6	9.78704e-05	11950.7	304.038	13440.5	0.984255	0.000415347	0.400247	0.205152	0.870575	1.92907	9.39714e-05	11414.5
0000993351	487	1	-34	35.6849	12.881	90	27	36	44	1625.41	0.0377258	3.28066	0.280663	0.73621	2.44564	0.216512	45.549	18633	0.35062	1.94758	97.0 <-> 110.0	5	0.699219	0.699219	0.580393	0.0527372	2.22315	0.333288	1.42071	4.71948	1.13061	0.824419	2.12601	9.22546e-05	10847.3	7.60342e-05	8945.83	0.000196303	23037.7	2940.33	9302.01	0.774036	0.000385941	0.0153591	1.27232	0.565507	53937.2	9.18391e-05	10912.2
0005535722	721	1	-65	23.0818	18.1185	64	13	27	36	144.352	-1.0397	4.43991	1.43991	0.842895	2.80004	0.175485	6.25391	3202	0.443302	1.47284	94.0 <-> 107.0	5	0.625	0.625	0.540084	0.0419579	4.42879	0.282721	1.56093	5.18531	1.50254	0.857748	1.99601	9.48071e-05	10562.5	8.14526e-05	9045.89	0.000188311	21180.5	432.41	1919.1	0.817518	0.00239065	0.0357825	0.232008	0.473925	3510.84	9.64259e-05	10331.7
0005293321	655	1	-230	2.31051	29.7665	68	-16	4	25	12.3025	-0.915773	6.28395	3.28395	1.06526	3.53873	0.0987039	5.32457	1826	0.301435	0.775277	78.0 <-> 107.0	5	0.763672	0.763672	0.440933	0.0160311	8.1607	0.341499	1.91562	6.36355	2.19468	0.920774	1.48134	9.88368e-05	10156.1	9.10723e-05	9345.64	0.000145901	15091.7	159.857	1391.41	0.897338	0.00518347	0.0384307	0.0644458	0.518845	114.377	0.000100602	10001.9
0005895789	211	1	-25	25.0962	10.1243	56	19	25	32	288.072	-0.347441	3.59631	0.596315	0.631673	2.09837	0.273549	11.4787	5985	0.235074	0.877497	98.0 <-> 106.0	7	0.523438	0.523438	0.663327	0.0918269	1.24936	0.401248	1.17697	3.90982	0.804242	0.79449	2.98519	9.42313e-05	10617	7.48991e-05	8431.64	0.000280919	31733.3	1172.37	2964.62	0.751263	0.00130919	0.0165491	0.65661	0.373256	33464.4	9.43701e-05	10610.8
0006017058	95	1	-10	30.6097	10.2214	72	24	30	37	1453.9	0.0995732	2.97161	-0.0283856	0.642214	2.13339	0.264958	47.498	24319	0.397622	2.54317	100.0 <-> 108.0	5	0.625	0.625	0.652061	0.0848427	1.25885	0.394501	1.20491	4.00264	0.826312	0.771501	2.85831	9.31169e-05	10744.3	7.17951e-05	8294.74	0.000266525	30664.3	4259.9	9923.38	0.707788	0.000314161	0.0185152	2.7819	0.520084	150699	9.26583e-05	10807.9
0006097399	74	1	-25	34.6977	46.3618	1483	24	30	36	2437.41	14.4957	290.362	287.362	0.673961	2.23885	0.28659	70.247	41196	0.29097	2.16007	98.0 <-> 249.0	5	0.583984	0.583984	0.649415	0.0976975	24.6667	0.592369	1.26601	4.2056	1.34802	0.776797	2.99878	9.24647e-05	10897.9	7.16339e-05	8504.92	0.000279119	32309.8	7538.44	17298.1	0.708881	0.000168988	0.0034491	0.280551	0.551603	183881	8.51485e-05	12544.6
0005297313	446	1	-111	28.4313	25.8766	130	22	34	43	981.543	-2.15277	9.13391	6.13391	0.901232	2.99383	0.172365	34.5234	15475	0.468311	2.45099	89.0 <-> 114.0	5	0.667969	0.667969	0.572691	0.0462059	5.43096	0.386476	1.58831	5.27624	1.44645	0.811042	2.48265	9.41195e-05	10658.5	7.66026e-05	8617.73	0.000231452	26683.1	1786.5	7429.88	0.750874	0.000470961	0.0251625	0.538389	0.520364	30724	9.91717e-05	10158.8
0001244870	359	1	-72	66.8211	60.586	558	37	46	67	3308.91	2.80209	12.9341	9.93414	1.10319	3.66473	0.140626	49.519	25196	0.310447	1.85147	93.0 <-> 156.0	5	0.626953	0.626953	0.49939	0.0341826	32.5015	0.615295	2.03514	6.76059	3.05274	0.847824	2.13595	8.70115e-05	11644.7	7.3338e-05	9944.57	0.000189411	24281.7	2340.23	13936.5	0.793145	0.000261928	0.0387238	0.350983	0.57872	19602.5	7.96676e-05	12934.2
0006380312	262	1	-56	34.0007	16.3404	82	26	36	45	1467.77	-0.994646	5.28161	2.28161	0.80939	2.68874	0.193672	43.1689	10104	0.260185	1.208	95.0 <-> 109.0	7	0.78125	0.78125	0.549538	0.0450639	3.14871	0.309188	1.5207	5.05164	1.32824	0.86898	1.86272	9.27171e-05	10797.6	8.06388e-05	9375.39	0.000172245	20162.3	1544.34	6223.6	0.82891	0.000729684	0.0227981	0.647424	0.537842	12057.3	9.39166e-05	10653.7
0006403400	1042	1	-90	26.6162	28.5221	671	11	25	40	773.265	4.62565	81.7969	78.7969	0.969341	3.22008	0.135546	29.0525	10223	0.447795	2.13654	92.0 <-> 168.0	5	0.753906	0.753906	0.553011	0.0289023	6.48413	0.608835	1.73899	5.7768	1.42918	0.84183	1.99305	9.39746e-05	10675.7	7.90505e-05	8997.07	0.000187815	21198.2	1053.48	5486.89	0.794919	0.000914901	0.0114318	0.172557	0.567281	11578.5	9.26072e-05	10924.9
0006639642	91	1	-673	20.3932	29.3695	338	8	17	27	2398.02	-0.0152851	62.8818	59.8818	0.89389	2.96944	0.184386	117.589	43274	0.24275	1.86384	33.0 <-> 134.0	7	0.623047	0.623047	0.568957	0.0499146	8.48318	0.522815	1.64233	5.4557	1.56087	0.828201	2.31469	9.514e-05	10560.8	7.86909e-05	8764.59	0.000221139	24289.3	5536.03	22369.3	0.772708	0	0	0	0.537437	62264.6	9.35013e-05	10981.5
0005076577	248	1	-26	38.6669	15.9752	105	28	39	50	1745.37	-0.037433	3.06488	0.0648763	0.825842	2.74339	0.174251	45.1387	19209	0.327023	2.01686	98.0 <-> 111.0	5	0.685547	0.685547	0.537139	0.0353229	3.12531	0.362887	1.58539	5.26656	1.36007	0.882937	1.68253	9.17867e-05	10905.9	8.10412e-05	9629.75	0.000154421	18348.4	2750.57	12295.3	0.847579	0.000388905	0.0265232	1.40437	0.539458	9599.09	9.18666e-05	10907.9
0006797703	2091	1	-577	20.7925	30.0815	82	13	26	37	1147.03	-4.68614	56.1364	53.1364	0.938671	3.1182	0.153329	55.1654	21829	0.501583	3.21647	43.0 <-> 109.0	5	0.710938	0.710938	0.550015	0.0344638	5.59971	0.506061	1.68552	5.59919	1.47602	0.834582	2.10223	9.56219e-05	10513.1	8.00529e-05	8753.15	0.000199314	22244.2	2424.57	11353.6	0.782347	0.000384044	0.0073042	0.284711	0.586336	29264.5	0.000102852	9945.28
0000272099	404	1	-782	-7.39822	72.7261	68	-11	9	23	-174.365	-5.20314	36.7213	33.7213	1.08685	3.61044	0.116628	23.5685	8204	0.251252	0.998077	22.0 <-> 107.0	7	0.640625	0.640625	0.481594	0.0268204	66.3837	0.263722	1.85068	6.14783	3.33599	0.862407	2.30702	0.000106704	9930.93	9.3313e-05	8511.13	0.000233875	23411.5	730.679	5175.03	0.819806	0.000670953	0.0420427	0.106497	0.629728	4702.93	0.000150737	8408.24
0001076510	162	1	-134	60.1783	37.5357	244	36	60	85	318.489	-0.288763	4.68234	1.68234	1.17727	3.91079	0.0794567	5.29242	27390	0.230185	1.50986	87.0 <-> 125.0	0.7	0.525391	0.525391	0.432582	0.00941667	8.03659	0.670768	2.16941	7.20661	2.19783	0.920346	1.4009	8.84321e-05	11367.2	8.14235e-05	10458.4	0.000123742	15936.5	1922.55	20090.9	0.895431	0.000384997	0.0253961	0.444947	0.560123	208.857	8.91127e-05	11306.3
0000352664	2634	1	-59	43.7638	22.6625	88	28	48	62	238.714	-0.959851	4.35215	1.35215	0.925485	3.07439	0.139791	5.45461	2828	0.322598	0.893254	95.0 <-> 109.0	5	0.621094	0.621094	0.573305	0.0317466	3.72964	0.6164	1.66564	5.53312	1.32579	0.839497	2.22808	9.10725e-05	11003	7.6534e-05	9228.35	0.000202284	24583.4	304.005	1593.73	0.795425	0.00345503	0.0431677	0.162155	0.48368	3206.53	9.3883e-05	10698.5
0006956884	172	1	-81	28.1075	25.0571	86	16	31	46	519.778	-0.885461	4.11019	1.11019	0.983495	3.2671	0.124877	18.4925	8537	0.266603	1.15406	92.0 <-> 109.0	5	0.658203	0.658203	0.573337	0.0284806	3.5243	0.716556	1.74393	5.79321	1.2944	0.847243	2.13455	9.39712e-05	10668.9	7.97248e-05	9027.63	0.000199477	22891.7	829.342	4904.9	0.803264	0.0012592	0.0351709	0.358257	0.477362	6782.23	9.57993e-05	10451.9
0006933056	2037	1	-266	16.2137	32.0904	83	-6	19	42.5	92.0406	-0.707955	5.09375	2.09375	1.09273	3.62998	0.0895377	5.67672	2733	0.152805	0.468069	74.0 <-> 109.0	5	0.644531	0.644531	0.36276	0.0153106	21.3256	0.153957	1.94804	6.47126	3.56156	0.917406	1.65595	9.62369e-05	10434.4	8.83533e-05	9565.93	0.000158464	17372	217.278	2155.83	0.894424	0.00444361	0.0559764	0.109494	0.413134	112.411	9.78483e-05	10197.2
0007021650	101	1	-874	63.1773	103.003	837	27	49	72	5170.7	1.21583	13.738	10.738	1.42078	4.71972	0.067379	81.8442	31344	0.412165	2.86145	13.0 <-> 184.0	5	0.722656	0.722656	0.39337	0.00973213	78.0027	0.609986	2.5532	8.48153	4.71645	0.90644	1.53044	9.0774e-05	11601.5	8.22243e-05	10567.9	0.000139309	17445.7	1661	21718.5	0.873584	0.00027179	0.026243	0.128874	0.68945	3494.13	8.91831e-05	12789.2
0007167172	1997	1	-86	35.5249	16.3064	334	27	35	44	3161.71	2.19401	33.7697	30.7697	0.757789	2.51732	0.21623	89	41828	0.311728	2.39128	92.0 <-> 134.0	5	0.652344	0.652344	0.62839	0.0588625	1.97575	0.617673	1.40115	4.65452	0.964216	0.789055	2.6126	9.22955e-05	10847.4	7.27985e-05	8563.81	0.000241404	28296.4	6277.54	18381.9	0.73088	0.000201328	0.00230373	0.672166	0.55445	155804	9.20293e-05	10930.4
0007674499	92	1	-31	54.6112	23.2202	131	41	56	70	272.288	-0.344868	3.26573	0.265733	0.97984	3.25496	0.124869	4.98593	15383	0.261144	1.34785	97.0 <-> 114.0	1.5	0.464844	0.464844	0.515215	0.0229374	4.07829	0.559777	1.79486	5.96239	1.533	0.874798	1.76865	8.91245e-05	11243.5	7.7978e-05	9835.01	0.000157542	19891.4	1560.83	9588.86	0.837393	0.000620081	0.0341867	0.708695	0.464605	8173.16	8.93224e-05	11241
0007983100	2931	0	-441	6.40783	36.8926	105	-3	11	27	274.018	-2.94058	21.7766	18.7766	1.06274	3.53036	0.116976	42.763	24260	0.438297	2.71518	56.0 <-> 111.0	5	0.59375	0.59375	0.499416	0.0223301	9.2395	0.59632	1.91485	6.361	1.9011	0.863617	1.85498	9.84042e-05	10234	8.5173e-05	8824.6	0.000181307	19072.3	2183.19	14315.9	0.821	0.000360224	0.0124881	0.301542	0.556605	17669.9	0.000104988	9757.3
0008177958	1776	1	-100	31.7236	41.193	143	0	26	65	42.4075	0.200207	2.41033	-0.589668	1.21161	4.02488	0.069046	1.33678	1744	0.477509	1.2144	91.0 <-> 115.0	1.5	0.714844	0.714844	0.402413	0.00899454	10.0248	0.63572	2.17592	7.22824	2.489	0.934937	1.30797	9.33098e-05	10786.2	8.71707e-05	10093.4	0.000122342	14068.7	108.016	1349.02	0.9143	0.00563462	0.10392	0.07857	0.647812	83.1318	9.22735e-05	10932.9
0008219307	1152	1	-55	47.8807	33.8132	201	24	45	70	427.553	0.4019	3.07883	0.0788257	1.13897	3.78357	0.0843679	8.92955	13741	0.290972	1.41176	95.0 <-> 121.0	1.5	0.658203	0.658203	0.409576	0.00957781	9.57269	0.552951	2.15697	7.16528	2.42465	0.921164	1.37962	9.03495e-05	11114.9	8.31922e-05	10243.8	0.000124823	15308	1021.26	10067.6	0.897012	0.000607877	0.0533033	0.480523	0.609811	801.783	8.95249e-05	11245.1
0008218541	324	1	-14	78.8848	33.3872	203	52	79	105	579.596	0.0572094	2.22698	-0.773021	1.12382	3.73323	0.0819223	7.34737	17745	0.347072	1.86795	99.0 <-> 121.0	1.5	0.525391	0.525391	0.528455	0.014122	3.50228	0.827768	1.95507	6.49461	1.43022	0.860425	1.839	8.51469e-05	11790.2	7.31655e-05	10158.6	0.000157226	21589.5	1171.74	10311.1	0.818926	0.000794347	0.0404084	0.489108	0.533392	8738.95	8.3037e-05	12114.9
0008224089	730	1	-63	43.6394	35.3545	190	16	43	70	422.254	0.178937	2.51127	-0.488726	1.15716	3.844	0.0774646	9.67599	36288	0.587492	4.47216	94.0 <-> 120.0	0.7	0.617188	0.617188	0.445754	0.00947269	6.92308	0.721355	2.14	7.10892	2.05064	0.896931	1.52803	9.11001e-05	11028.1	8.16658e-05	9897.66	0.000139481	16813.4	2400.69	24058.4	0.865103	0.00028967	0.0521567	1.15232	0.605429	8290.76	9.0123e-05	11176.9
0008463893	66	1	-92	26.1163	34.1459	299	5	30	48	296.003	0.626468	8.59004	5.59004	1.10422	3.66814	0.0934074	11.334	4436	0.171217	0.536602	91.0 <-> 130.0	5	0.714844	0.714844	0.499861	0.0150668	5.78867	0.703096	1.96215	6.51813	1.70684	0.908527	1.52709	9.42983e-05	10652.8	8.56928e-05	9677.37	0.000143848	16277.7	361.735	3197.66	0.883211	0.00267327	0.0168952	0.0641783	0.524484	275.926	9.4292e-05	10694.3
0000053776	2513	1	-221	17.4138	27.889	77	11	23	33	550.016	-1.87648	8.26792	5.26792	0.955088	3.17273	0.153792	31.5851	16903	0.301814	1.68652	78.0 <-> 108.0	5	0.611328	0.611328	0.548668	0.0424712	7.42061	0.386253	1.69089	5.61701	1.69174	0.844592	2.2298	9.61016e-05	10443.1	8.13568e-05	8802.34	0.000212539	23451.6	1852.95	9566.34	0.795931	0.000483074	0.023026	0.47291	0.473823	15922.5	9.97564e-05	10077.3
0002275140	923	1	-33	18.2883	13.8793	63	9	18	28	29.6887	0.0320151	2.9574	-0.0426013	0.767338	2.54904	0.198739	1.62338	1443	0.368081	0.875261	97.0 <-> 107.0	2	0.75	0.75	0.558863	0.0461145	2.61736	0.285926	1.45644	4.83818	1.24008	0.884241	1.70676	9.54265e-05	10487.9	8.43683e-05	9275.42	0.000163018	17881.4	235.395	934.147	0.849192	0.00526009	0.0297491	0.14501	0.507935	891.274	9.53733e-05	10502.7
0008648167	705	1	-969	-23.477	98.1335	112	-58	-12	29	-266.155	-5.08559	38.778	35.778	1.30296	4.32833	0.0604684	11.3369	4908	0.297473	1.04692	4.0 <-> 112.0	5	0.679688	0.679688	0.404204	0.0081034	37.185	0.706467	2.26749	7.53245	3.57976	0.908272	1.60137	0.000162647	9695.32	0.000152764	8777.53	0.000225525	15742.4	255.402	3532.75	0.877625	0.00160054	0.0539177	0.0413565	0.568274	270.136	0.00032049	9029.08
0008766339	138	1	-154	-1.2966	41.5066	78	-16	10	27	-16.2515	-1.04513	3.38129	0.38129	1.14687	3.80983	0.0905978	12.534	4673	0.301634	0.989708	85.0 <-> 108.0	5	0.732422	0.732422	0.408115	0.0121814	16.7536	0.418369	2.12853	7.07082	2.9088	0.9165	1.43645	9.9899e-05	10084.7	9.171e-05	9228.96	0.000142761	14551.9	362.693	3418.52	0.892196	0.0015058	0.133517	0.2636	0.561488	382.925	0.000102669	9819.14
0008590419	388	1	-114	48.6661	39.3766	165	31	56	74	522.376	-0.908212	3.94294	0.94294	1.17338	3.89787	0.0848795	10.7339	4594	0.35255	1.21102	89.0 <-> 117.0	5	0.683594	0.683594	0.404848	0.0109751	11.1275	0.550582	2.16161	7.1807	2.55551	0.929147	1.3506	9.04999e-05	11116.9	8.41702e-05	10320.8	0.000121769	15062.1	341.765	3482	0.906199	0.00173955	0.0673392	0.151612	0.624657	352.967	9.20894e-05	10890.3
0008439568	523	1	-357	27.6928	24.0776	129	17	30	42	1634.69	-1.93062	16.5868	13.5868	0.944401	3.13723	0.145061	59.0295	23880	0.398737	2.41436	65.0 <-> 113.0	5	0.703125	0.703125	0.516566	0.0271279	4.89121	0.477152	1.75604	5.83344	1.5701	0.856873	1.85109	9.39524e-05	10671.2	8.05854e-05	9136.63	0.000173423	19797.3	2695.39	13658	0.814895	0.00033065	0.00948433	0.480998	0.567611	30329.3	9.66955e-05	10431.2
0008898145	1592	1	-116	-0.707386	44.686	86	-41	15	37	-10.4592	-0.511577	1.91647	-1.08353	1.1624	3.86139	0.0820966	14.7857	5632	0.338549	1.31365	89.0 <-> 109.0	5	0.724609	0.724609	0.404271	0.0123952	18.6467	0.45955	2.12206	7.04933	3.13589	0.908767	1.55317	9.98906e-05	10093.6	9.09528e-05	9155.51	0.00015421	15769.1	389.329	4098.91	0.883236	0.00140352	0.169257	0.372036	0.480188	634.585	0.000101665	9923.51
0009461826	302	1	-217	9.35124	23.7099	83	-3.75	11	24	104.19	-1.1406	8.59053	5.59053	0.967233	3.21308	0.133453	11.1418	7408	0.397863	1.76935	79.0 <-> 109.0	2	0.867188	0.867188	0.474109	0.0212392	6.23121	0.39177	1.83938	6.11027	1.84824	0.907643	1.46784	9.73263e-05	10299.8	8.83783e-05	9345.28	0.000142613	15138.7	842.055	5155.98	0.879455	0.000994113	0.0191015	0.235333	0.611529	1367.58	9.84973e-05	10207.8
0009624287	1049	1	-768	-23.2585	92.9225	86	-45	-1	27	-444.875	-4.07668	25.037	22.037	1.31155	4.35689	0.0648596	19.1274	4844	0.292577	0.979444	24.0 <-> 109.0	5	0.888672	0.888672	0.362392	0.00779396	54.776	0.3633	2.32412	7.72055	4.30163	0.927058	1.39841	0.000113273	9692.72	0.000105923	8956.05	0.000153243	13722.6	274.292	3705.23	0.90464	0.00147361	0.0766971	0.0517936	0.61614	154.665	0.000136653	8979.41
0009721759	33	1	-98	42.7319	34.6907	120	39	53	63	821.004	-1.74476	5.67078	2.67078	0.98974	3.28784	0.150112	19.2129	9837	0.323079	1.38719	91.0 <-> 113.0	5	0.625	0.625	0.546271	0.0383974	5.72687	0.728175	1.7487	5.80905	1.56187	0.843339	2.07395	9.16982e-05	10962	7.75764e-05	9219.08	0.000188233	22939.6	1044.23	5399.98	0.795622	0.00090591	0.049784	0.336085	0.487301	12187.9	9.5326e-05	10554.9
0009776157	747	1	-395	43.599	23.4491	100	34	47	58	2132.61	-2.24802	20.0198	17.0198	0.927933	3.08253	0.149164	48.9141	25044	0.312286	1.96208	61.0 <-> 111.0	5	0.625	0.625	0.577091	0.0365127	3.75942	0.564856	1.65508	5.49805	1.29189	0.813458	2.4552	9.12125e-05	10990.9	7.4324e-05	8927.97	0.000222729	27109.9	2634.77	12349.8	0.758831	0.000370813	0.00847343	0.447819	0.492767	43390.9	9.43023e-05	10709
0007804900	291	1	-120	21.3244	34.0954	167	1	16	40	208.432	0.161084	3.90211	0.902105	1.12035	3.72173	0.0968461	9.77435	11348	0.373422	1.74315	89.0 <-> 117.0	2	0.65625	0.65625	0.437047	0.0152082	8.73393	0.498697	2.0289	6.73985	2.24156	0.904584	1.50854	9.50513e-05	10570.1	8.58995e-05	9572.51	0.000143815	15887.6	910.058	7847.26	0.874976	0.000787751	0.0453357	0.341447	0.54694	2782.76	9.36234e-05	10772.3
0009740181	298	1	-953	-11.2097	123.232	100	-4	18	34	-89.3894	-4.68405	27.0757	24.0757	1.18922	3.95051	0.0999987	7.97426	3533	0.437783	1.50038	5.0 <-> 111.0	5	0.671875	0.671875	0.447803	0.0181876	54.0249	0.658784	1.99836	6.63842	3.3032	0.90448	1.55965	0.000171282	9966.53	0.000162123	8962.67	0.000224839	15848.6	288.953	2455.92	0.872368	0.00225503	0.0666989	0.0252575	0.658561	685.69	0.000384461	8540.63
0004450846	353	1	-255	-22.5795	46.3288	54	-58.75	-7	15	-856.186	-0.769894	2.76151	-0.23849	1.18396	3.93302	0.0782832	37.9187	13444	0.309692	1.60558	75.0 <-> 106.0	7	0.634766	0.634766	0.426223	0.0115505	16.8447	0.589232	2.17617	7.22908	2.87267	0.894429	1.70075	0.00010457	9652.38	9.3745e-05	8613.62	0.000176371	16553.9	863.3	9134.41	0.859777	0.000576216	0.0795917	0.435685	0.517511	2260.84	0.000107895	9344.51
0000122572	14	1	-83	21.0144	18.7829	92	8	20	32	364.661	0.224342	3.586	0.585999	0.887527	2.9483	0.154745	17.353	18253	0.449057	2.6214	92.0 <-> 110.0	2	0.689453	0.689453	0.563725	0.0339082	2.66635	0.589142	1.62536	5.39932	1.23161	0.842357	2.00924	9.49595e-05	10546.1	7.99667e-05	8886.76	0.000190955	21167.2	2160.2	9907.81	0.795996	0.000527745	0.0165616	0.706072	0.467177	24789	9.48275e-05	10578
0010183617	583	1	-40	33.0433	11.464	66	26	34	41	334.137	-0.561818	4.0386	1.0386	0.67965	2.25775	0.249242	10.1121	6051	0.446586	1.72061	97.0 <-> 107.0	5	0.578125	0.578125	0.630995	0.0755603	1.68799	0.344244	1.2789	4.2484	0.937617	0.791059	2.75875	9.2823e-05	10779.4	7.34725e-05	8522.46	0.000255608	29787.7	1034.31	2759.71	0.734488	0.00128354	0.0161937	0.514442	0.384535	32534.6	9.32573e-05	10741
0010268001	75	1	-51	42.807	16.4916	100	32	43	54	348.46	-0.308644	3.93641	0.93641	0.832554	2.76568	0.170773	8.14026	3186	0.422527	1.54109	95.0 <-> 111.0	5	0.714844	0.714844	0.536972	0.0354085	3.42031	0.367961	1.58386	5.26148	1.3883	0.88054	1.7088	9.10855e-05	10990.7	8.0225e-05	9675.69	0.000155551	18789.6	448.788	2040.43	0.845864	0.00244588	0.0238881	0.202658	0.491477	2101.99	9.10222e-05	10955
0010325998	95	1	-77	94.3654	76.3056	569	54	68	101	3204.72	2.10798	8.4904	5.4904	1.27341	4.23019	0.0903444	33.9607	16857	0.4259	2.33009	93.0 <-> 157.0	5	0.634766	0.634766	0.46003	0.0178966	40.5421	0.673497	2.29753	7.63221	3.59448	0.869644	1.94187	8.29312e-05	12293.4	7.16199e-05	10781.8	0.000164954	23161.6	1080.75	10174.6	0.821015	0.000440863	0.0700669	0.220069	0.624177	5121.13	7.43872e-05	13861.6
0010280036	184	1	-344	55.2113	23.6819	325	42	56	69	3506.39	-2.32203	44.6859	41.6859	0.887189	2.94718	0.149674	63.5085	27337	0.170109	1.30615	66.0 <-> 133.0	5	0.681641	0.681641	0.547755	0.0335881	4.23628	0.420811	1.59938	5.31303	1.41734	0.85211	2.42666	8.907e-05	11255.6	7.59168e-05	9590.75	0.00021589	27321.8	3273.49	17126.4	0.813473	0.000309161	0.00260701	0.27403	0.518376	14825	9.08596e-05	11168.8
0010407939	225	1	-56	65.6541	37.9171	223	38	68	93	635.43	-0.0631269	2.64921	-0.350794	1.18649	3.94144	0.0729696	9.67845	12235	0.397572	1.97417	95.0 <-> 123.0	2	0.628906	0.628906	0.442142	0.00862506	7.83348	0.721775	2.18158	7.24706	2.1445	0.901545	1.51647	8.74967e-05	11487.4	7.88852e-05	10356.3	0.000132644	17423.7	772.492	8334.23	0.871541	0.000946687	0.0456248	0.294082	0.511	536.682	8.73514e-05	11508
0010146199	57	1	-85	46.5564	34.8738	1342	31	45	59	2597.48	15.4063	482.154	479.154	0.972079	3.22918	0.131887	55.7921	28926	0.182522	1.43436	92.0 <-> 235.0	5	0.621094	0.621094	0.581626	0.0297368	3.91662	0.647988	1.71659	5.7024	1.26623	0.852887	2.13306	9.04965e-05	11094.4	7.71488e-05	9470.51	0.000193438	23583.1	3003.86	17200.2	0.811128	0.000395948	0.00593822	0.241517	0.452487	12140.4	8.89977e-05	11471.8
0010474871	893	1	-733	35.4414	57.049	104	34	47	58	1147.41	-6.24118	55.741	52.741	0.995933	3.30842	0.148913	32.375	16576	0.277401	1.5254	27.0 <-> 111.0	5	0.625	0.625	0.504014	0.0321597	35.636	0.410086	1.82138	6.0505	2.52579	0.873029	1.83824	9.50656e-05	10818.8	8.35782e-05	9411.35	0.00017071	20126.2	1888.89	10250.7	0.831865	0.000386296	0.0179585	0.173419	0.622463	8998.69	0.000112453	9880.94
0010501827	69	1	-101	11.8299	17.3662	89	2	11	20	659.904	-0.0741055	6.36444	3.36444	0.822594	2.7326	0.19693	55.7827	33380	0.319212	2.23586	90.0 <-> 109.0	5	0.578125	0.578125	0.595237	0.0553963	2.57559	0.463133	1.47741	4.90784	1.13175	0.810104	2.43177	9.66933e-05	10356.1	7.83258e-05	8391.31	0.000235223	25164.5	4548.27	16224.8	0.756918	0.000255122	0.0126279	1.28544	0.466145	90417.9	9.76314e-05	10284.8
0010646968	163	1	-1023	30.7926	36.8655	90	22	33	44	1541.04	-17.764	437.428	434.428	0.86303	2.86692	0.167755	50.0457	25464	0.325117	2.12968	1.0 <-> 110.0	5	0.626953	0.626953	0.547822	0.0364616	4.37663	0.687866	1.59908	5.31204	1.35392	0.85258	1.91596	0.000388809	10742.1	0.000361172	9150.83	0.00062174	20629.6	3301.97	14431.7	0.809689	0.000314432	0.00674874	0.276576	0.523618	34282.3	0.000879842	10468.7
0010695265	92	1	-531	40.2897	32.8536	149	29	44	59	566.349	-3.62032	38.2774	35.2774	1.02489	3.40462	0.122244	14.0569	14955	0.472344	2.46548	47.0 <-> 115.0	2	0.685547	0.685547	0.486449	0.020262	6.18545	0.599961	1.87645	6.23343	1.77826	0.877212	1.67916	9.19621e-05	10932.7	8.08036e-05	9578.97	0.000153652	18422.4	1470.02	9218.21	0.840043	0.000572739	0.0123993	0.21882	0.584819	9830	9.68675e-05	10517.1
0010812948	440	1	-97	30.5673	17.4226	90	22	32	42	854.277	-1.37657	8.60147	5.60147	0.825663	2.74279	0.186349	27.9474	13455	0.288828	1.41012	91.0 <-> 110.0	5	0.644531	0.644531	0.559701	0.0443278	2.87796	0.387451	1.52327	5.06019	1.26502	0.844445	1.98994	9.33066e-05	10731.5	7.8838e-05	9057.86	0.000185356	21384.8	1891.51	7414.45	0.800446	0.000588361	0.0138563	0.548402	0.498103	25271.5	9.4293e-05	10647.1
0010812984	142	1	-748	4.02149	33.0188	89	-7	7	20	233.244	-6.17398	85.3131	82.3131	0.978267	3.24973	0.13523	57.9993	23077	0.376628	2.53577	26.0 <-> 109.0	5	0.708984	0.708984	0.459246	0.0212866	9.0464	0.383247	1.87326	6.22282	2.0653	0.899898	1.52423	9.88361e-05	10194.2	8.90595e-05	9167.77	0.000150027	15569.7	2594.2	15514.2	0.867897	0.000298617	0.00832969	0.302045	0.629389	8225.44	0.000102945	9992.52
0010819709	78	1	-215	17.859	27.8704	91	3	22	37	470.654	-0.957978	4.7949	1.7949	1.03251	3.42992	0.113638	26.3539	8679	0.303275	1.38647	79.0 <-> 110.0	5	0.779297	0.779297	0.462425	0.0166573	8.43516	0.492021	1.97685	6.56694	2.09141	0.901165	1.52869	9.57848e-05	10473.6	8.63696e-05	9433.76	0.00014612	16039.2	836.262	5973.37	0.873284	0.000945203	0.0374994	0.323825	0.508562	1168	9.65568e-05	10411.4
0010767605	2397	0	-141	22.458	32.8624	78	22	32	39	223.335	-2.58856	9.80533	6.80533	0.865201	2.87413	0.207111	9.94456	3871	0.312844	1.08882	86.0 <-> 108.0	5	0.716797	0.716797	0.584245	0.0643669	3.81925	0.518947	1.47361	4.89524	1.27764	0.850128	2.00124	9.54209e-05	10533.5	8.14294e-05	8925.07	0.000188747	21293	572.531	2166.61	0.803648	0.00208059	0.0368514	0.135394	0.605981	4550.75	0.000101022	9992.38
0010636155	66	1	-111	6.33847	42.0397	435	-23	12	31	78.6326	2.05665	17.9101	14.9101	1.13736	3.77823	0.0884488	12.4056	10970	0.301003	1.39463	89.0 <-> 144.0	2	0.751953	0.751953	0.521808	0.018129	7.87121	0.747175	1.95952	6.50938	1.68065	0.870782	1.76949	9.83599e-05	10238.8	8.57956e-05	8904.54	0.000173005	18201.3	766.383	6661.86	0.831576	0.00122645	0.0140035	0.100014	0.524636	3817.12	9.82506e-05	10369.9
0000439777	122	1	-594	-76.7277	39.5308	69	-101	-85	-62	-386.747	-0.0627146	16.4472	13.4472	1.12091	3.7236	0.0977301	5.04051	5583	0.345935	1.32852	41.0 <-> 107.0	2	0.671875	0.671875	0.447301	0.0149039	8.50983	0.619148	2.0408	6.77938	2.14946	0.908075	1.48251	0.000116432	8661.06	0.000105588	7878.52	0.000173407	12763.4	458.835	3903.02	0.879483	0.00167472	0.0435084	0.146852	0.565547	691.686	0.000114317	8915.87
0011079505	135	1	-59	63.0318	45.2655	665	40	62	83	888.375	5.13061	53.6553	50.6553	1.11669	3.70957	0.0901544	14.0941	20255	0.685587	4.27864	95.0 <-> 167.0	2	0.589844	0.589844	0.549118	0.0167805	13.0938	0.724506	1.95107	6.48132	1.66324	0.829715	2.17335	8.77856e-05	11471.6	7.27108e-05	9541.32	0.000191781	24753.3	1409.55	10540.6	0.780533	0.000681543	0.00851204	0.117426	0.541847	17050.4	8.35314e-05	12394.4
0011231649	180	1	-98	36.7015	19.0671	88	31	41	47	704.496	-2.42593	12.2551	9.25506	0.785416	2.6091	0.223992	19.1953	9828	0.457389	2.09905	91.0 <-> 109.0	5	0.625	0.625	0.629825	0.0790101	2.30491	0.523236	1.35221	4.49194	1.00729	0.785654	2.89404	9.24606e-05	10834.4	7.28405e-05	8491.14	0.000265613	31563.5	1358.4	4270.74	0.718301	0.000836041	0.0161906	0.396481	0.498526	36544.1	9.5977e-05	10480.4
0011326952	37	1	-37	31.8496	11.1184	78	24	32	39	998.454	0.00964859	3.4189	0.418901	0.674012	2.23902	0.250835	31.349	13190	0.313627	1.60201	97.0 <-> 108.0	5	0.689453	0.689453	0.610168	0.0705343	1.76669	0.289262	1.29889	4.31482	0.994882	0.820476	2.22842	9.2932e-05	10766.4	7.62273e-05	8836.44	0.000207249	23970.4	2390.15	6572.04	0.76982	0.000540146	0.0139013	1.06798	0.543856	36116.9	9.2729e-05	10801.1
0011405682	35	1	-73	15.8014	17.7415	68	4	14	28	576.855	-0.0319521	3.1172	0.117195	0.860898	2.85984	0.160419	36.5065	21553	0.25675	1.54775	93.0 <-> 107.0	5	0.582031	0.582031	0.587708	0.0404462	2.38102	0.591439	1.55729	5.1732	1.13579	0.821307	2.31929	9.59391e-05	10436.9	7.87727e-05	8574.85	0.000222495	24204.2	2573.73	11084.3	0.773713	0.000434169	0.0233934	1.20887	0.438733	46660.8	9.57379e-05	10473.3
0011266776	1197	1	-98	31.953	21.1599	81	24	36	46	236.393	-1.66217	7.98356	4.98356	0.880732	2.92573	0.168641	7.39815	4427	0.260741	0.880573	91.0 <-> 109.0	5	0.578125	0.578125	0.547338	0.038516	3.5887	0.481463	1.61272	5.35734	1.38086	0.870047	1.9062	9.31762e-05	10753	8.11497e-05	9347.34	0.000176936	20565.9	589.478	2767.42	0.831749	0.00188927	0.0234163	0.190983	0.461966	3472.54	9.4878e-05	10502.2
0006918307	62	1	-135	17.2047	26.2069	81	7	19	33	691.343	-1.61362	8.18946	5.18946	0.969522	3.22068	0.136552	40.1833	17598	0.322443	1.79235	87.0 <-> 109.0	5	0.675781	0.675781	0.540117	0.0285804	5.1741	0.577939	1.76233	5.85433	1.53281	0.849619	1.97784	9.59801e-05	10450.8	8.16644e-05	8868.28	0.000188978	20748.8	1842.74	9937.14	0.80618	0.00049214	0.0293654	0.619298	0.552335	17546.8	9.9341e-05	10137.6
0012143805	257	1	-363	-5.623	41.9208	71	-36	6	27	-152.889	-1.30172	7.16844	4.16844	1.16007	3.85367	0.0824852	27.1899	9183	0.413617	1.84582	64.0 <-> 108.0	5	0.769531	0.769531	0.490773	0.0149412	8.74833	0.70508	2.04263	6.78547	1.96248	0.871965	1.82297	0.000101062	9974.68	8.84116e-05	8671.97	0.000182044	18380.2	596.686	5656.62	0.830984	0.00127732	0.0256679	0.126131	0.529732	2811.99	0.000106157	9517.03
0000195533	410	1	-104	53.1372	25.8252	105	47	58	67	771.65	-2.52036	11.7393	8.73928	0.886936	2.94634	0.177902	14.5218	7529	0.243072	1.08004	90.0 <-> 111.0	5	0.621094	0.621094	0.555953	0.045817	2.94044	0.34831	1.51818	5.04328	1.2836	0.883645	1.7581	8.95296e-05	11200.6	7.92039e-05	9887.41	0.000156811	19755.1	1076.87	4941.05	0.848545	0.0012073	0.0226098	0.240842	0.491482	3882.81	9.12719e-05	10996.3
0012156442	72	1	-19	22.5083	12.3994	78	14	22	30	206.991	0.270056	3.48679	0.486786	0.716479	2.38009	0.22802	9.19621	3541	0.182445	0.508166	99.0 <-> 108.0	5	0.720703	0.720703	0.592539	0.0639647	2.07494	0.258067	1.34049	4.45301	1.08297	0.86288	1.92236	9.46453e-05	10572.7	8.16447e-05	9125.88	0.000182107	20303.4	640.079	2173.93	0.829166	0.00213013	0.0254796	0.381893	0.462587	4246.7	9.43176e-05	10619.2
0012058178	758	1	-112	20.5348	33.2195	976	2	24	41	195.369	6.7607	187.349	184.349	1.03653	3.44327	0.109094	9.51404	4003	0.348481	1.18537	89.0 <-> 198.0	5	0.689453	0.689453	0.483312	0.0190089	9.56789	0.444576	1.88073	6.24766	1.8955	0.892493	1.64202	9.54446e-05	10520.2	8.53068e-05	9377.78	0.000155891	17353.3	361.68	2685.05	0.86022	0.00233145	0.034172	0.105907	0.513932	993.26	9.73898e-05	10347.9
0012726882	148	1	-996	-87.3593	225.343	80	-73	12	37	-830.545	-2.07408	6.32298	3.32298	1.49236	4.95752	0.0619562	9.50723	3933	0.232863	0.760773	1.0 <-> 109.0	5	0.695312	0.695312	0.374574	0.0104689	585.912	0.372849	2.41012	8.00623	11.668	0.929374	1.47399	0.000911541	8748.19	0.000901186	8012	0.000972636	13729	200.447	3031.74	0.900663	0.00142349	0.561315	0.0425367	0.775262	136.904	0.00204144	6467.79
0012494219	125	1	-431	33.3349	128.246	499	-49	33	118	134.669	0.00977209	3.12144	0.12144	1.71973	5.71281	0.0224802	4.03987	5324	0.348143	1.28148	57.0 <-> 150.0	1	0.871094	0.871094	0.134789	0.000652227	350.545	-0.0632275	3.28512	10.9129	14.8427	0.989475	1.04308	9.72901e-05	10960.2	9.62918e-05	10846.1	0.000101376	11427	117.145	5104.84	0.986	0.00105516	0.487416	0.0949881	0.885747	1.78633	9.76515e-05	10975.7
0012231185	35	1	-89	41.5817	16.9052	96	33	43	52	2570.33	-1.4692	9.86781	6.86781	0.809976	2.69068	0.18912	61.814	28878	0.300068	2.05778	92.0 <-> 110.0	5	0.654297	0.654297	0.593401	0.0461577	2.12264	0.521584	1.48359	4.92836	1.0814	0.830328	2.11602	9.13416e-05	10961.4	7.5886e-05	9097.5	0.000192995	23221.6	4085.25	14954.2	0.7824	0.000284835	0.0129521	1.19133	0.558698	52860.4	9.27066e-05	10818.7
0012364938	13	1	-448	30.3142	14.2276	92	22	30	38	1943.43	-2.18561	55.2474	52.2474	0.739123	2.45531	0.222573	64.1095	30130	0.433587	2.86026	56.0 <-> 110.0	5	0.652344	0.652344	0.638127	0.0693383	1.50146	0.482884	1.31075	4.35423	0.889094	0.770727	2.86126	9.32423e-05	10735.4	7.18553e-05	8276.34	0.00026695	30687	4315.68	12099.7	0.70399	0.000281451	0.00410978	0.787726	0.543647	152429	9.45757e-05	10631
0012800379	134	1	-193	37.7802	20.0659	119	30	40	48	537.831	-0.618611	8.68256	5.68256	0.864942	2.87327	0.188991	14.2358	5759	0.380634	1.4486	81.0 <-> 112.0	5	0.703125	0.703125	0.587741	0.0536762	2.67124	0.570901	1.52769	5.07488	1.16581	0.83009	2.24633	9.20528e-05	10882.2	7.64495e-05	9030.21	0.000206351	24483.4	765.517	3011.72	0.77834	0.00142328	0.0174284	0.232123	0.515532	9876.08	9.24213e-05	10776.6
0008193137	225	1	-326	-7.8235	46.3267	96	-23	4	21	-89.5106	-2.45545	11.993	8.99295	1.14776	3.81278	0.0947362	11.4413	4068	0.248087	0.797471	68.0 <-> 110.0	5	0.75	0.75	0.422075	0.0158621	18.8273	0.393291	2.04482	6.79275	2.88149	0.91844	1.49963	0.000101677	9940.19	9.36692e-05	9105.89	0.000150694	15053.9	329.378	3032.86	0.892028	0.00203967	0.0424986	0.0794753	0.58972	289.368	0.000107853	9452.73
0013261126	635	1	-106	26.773	20.471	92	16	28	40	1506.54	-1.19744	7.12105	4.12105	0.894373	2.97104	0.15812	56.2708	26446	0.322158	1.99917	90.0 <-> 110.0	5	0.652344	0.652344	0.56801	0.0368954	2.87087	0.576809	1.60823	5.34242	1.2409	0.827032	2.16976	9.40748e-05	10649.4	7.788e-05	8800.01	0.000203513	23164.7	3074.79	13537.9	0.777573	0.000339585	0.0171151	0.948312	0.511645	46169.2	9.57022e-05	10503.5
0004824155	501	1	-501	13.5227	52.2866	92	7	21	35	138.806	-5.1415	38.2719	35.2719	1.04611	3.4751	0.123665	10.2646	4199	0.248765	0.828493	50.0 <-> 110.0	5	0.699219	0.699219	0.48815	0.0230259	31.8712	0.516677	1.90865	6.34038	2.55853	0.899516	1.56978	9.79431e-05	10394.4	8.83614e-05	9337.46	0.000152206	16391.2	432.012	2878.65	0.868943	0.00167754	0.0273236	0.061183	0.58324	540.2	0.000105951	9979.39
0000351018	121	1	-27	29.5458	16.3572	90	18	29	40	940.55	0.166021	2.83276	-0.16724	0.833727	2.76958	0.168804	31.8336	17036	0.345318	1.9595	98.0 <-> 110.0	5	0.611328	0.611328	0.550012	0.0369922	2.88732	0.409059	1.56652	5.20388	1.29614	0.854435	1.9018	9.33302e-05	10726.3	7.96831e-05	9172.49	0.000177896	20349.7	2243.68	9703.21	0.810948	0.000471463	0.0305819	1.34122	0.506326	20433.1	9.23855e-05	10848.5
0000125417	272	1	-1023	3.07764	69.6475	1025	-2	12	25	44.6764	-4.14619	93.3058	90.3058	1.0688	3.55047	0.1282	14.5165	9828	0.2195	0.965347	1.0 <-> 203.0	2	0.859375	0.859375	0.475516	0.0214771	21.1949	0.634429	1.99255	6.61912	2.35759	0.903495	1.52264	0.000572967	10204.8	0.000551703	9208.5	0.000747866	15607.7	1049.59	6784.03	0.873775	0.000799389	0.013951	0.067446	0.602501	1202.69	0.000851353	9941.22
0009243203	62	1	-929	18.6369	36.4794	93	5	19	35	1699.19	-13.2768	285.338	282.338	0.949264	3.15339	0.133638	91.1736	34174	0.29524	2.04562	8.0 <-> 110.0	5	0.730469	0.730469	0.517958	0.0249911	8.85938	0.429226	1.76167	5.85216	1.61197	0.863024	1.81125	9.98068e-05	10504.4	8.66346e-05	9067.43	0.000177732	19015.4	3636.31	20170.1	0.823678	0	0	0	0.538007	24071.4	0.000121796	10441.1
0012144833	362	1	-121	13.4247	30.3703	230	-8	9	31	680.658	0.986678	5.7006	2.7006	1.06872	3.55022	0.103909	50.7019	16614	0.369118	2.12783	88.0 <-> 124.0	5	0.78125	0.78125	0.461204	0.0147601	8.06039	0.584745	2.02223	6.71769	2.04574	0.895373	1.55311	9.64409e-05	10407.2	8.62606e-05	9329.42	0.000150324	16097.6	1442.95	10990.9	0.862669	0.000495949	0.0216213	0.380364	0.595777	4559.08	9.48892e-05	10616.2
0013451714	226	1	-90	12.4627	23.4805	94	-1	14	28	200.367	-0.496845	3.8249	0.824899	0.981268	3.2597	0.125894	16.0774	7556	0.246979	0.955222	92.0 <-> 110.0	5	0.652344	0.652344	0.47184	0.0195882	6.28536	0.389648	1.86757	6.20394	1.89382	0.898342	1.54665	9.67099e-05	10364	8.69094e-05	9307.9	0.000149431	16040.6	803.45	5139.44	0.869284	0.00103856	0.0407552	0.402772	0.543671	1689.74	9.73568e-05	10298.5
0013397276	131	1	-165	91.694	64.5244	483	34	94	137	3694.75	0.218033	2.65604	-0.343963	1.35425	4.49871	0.0542522	40.2944	24777	0.350651	2.22262	84.0 <-> 149.0	5	0.570312	0.570312	0.474036	0.00861092	15.6414	0.806555	2.35127	7.81075	2.57637	0.85994	2.1434	8.39365e-05	12081.7	7.22041e-05	10387.9	0.000180176	25843.7	1039.3	14977.3	0.814179	0.000588508	0.042686	0.212304	0.42526	4862.07	8.4065e-05	12071.5
0013497916	309	1	-617	22.6371	40.4212	101	16	28	39	284.75	-6.72439	71.852	68.852	0.936294	3.1103	0.156631	12.5789	6056	0.317655	1.34765	39.0 <-> 111.0	5	0.644531	0.644531	0.515838	0.0322382	15.6252	0.358468	1.71532	5.69817	1.88926	0.880119	1.72619	9.57463e-05	10566.5	8.45232e-05	9283.8	0.000163724	18334.9	755.801	3833.44	0.84294	0.00119824	0.0170633	0.0931983	0.567716	2823.64	0.000103193	9933.63
0008348325	220	1	-117	19.1064	17.9439	79	9	20	31	747.125	-0.988558	7.07201	4.07201	0.852551	2.83211	0.171791	39.1034	17528	0.393554	2.22914	89.0 <-> 108.0	5	0.667969	0.667969	0.555007	0.0387843	3.0419	0.433549	1.57948	5.24692	1.29717	0.841784	2.0171	9.53839e-05	10498.8	8.03145e-05	8836.31	0.000192228	21188.8	2268.86	9512.47	0.795505	0.000454824	0.0153523	0.734755	0.546032	28175.1	9.62754e-05	10414.4
0013583009	59	1	-551	32.063	34.8797	334	28	37	46	829.184	-1.71458	26.6991	23.6991	0.935946	3.10915	0.178975	25.8611	10012	0.322948	1.47097	45.0 <-> 134.0	5	0.71875	0.71875	0.553287	0.048379	7.54402	0.542171	1.65478	5.49706	1.5875	0.849381	2.00993	9.35236e-05	10757.3	7.96236e-05	9122.57	0.000186627	21727.1	1268.9	5535.97	0.799103	0.000794746	0.0082877	0.120934	0.582655	9156.68	9.65067e-05	10574.6
0004828041	605	1	-92	22.7761	34.4575	186	6	27	43	472.422	-0.0871917	4.39201	1.39201	1.12036	3.72175	0.0983243	20.742	7531	0.338701	1.45671	91.0 <-> 119.0	5	0.742188	0.742188	0.498827	0.0172253	8.34074	0.674412	2.05349	6.82154	1.93605	0.875081	1.77735	9.49338e-05	10584.5	8.31e-05	9261.31	0.000168525	18822.3	588.62	4705.54	0.837237	0.00144355	0.0345855	0.175226	0.512647	1953.22	9.47594e-05	10639.1
0013578197	201	1	-96	19.0659	23.8694	90	9	21	34	1188.45	-1.10034	5.6393	2.6393	0.958346	3.18356	0.13926	62.3339	19729	0.390553	2.29445	91.0 <-> 110.0	5	0.794922	0.794922	0.522041	0.0274045	4.41062	0.603987	1.78608	5.93324	1.54255	0.857073	1.87294	9.54803e-05	10499.1	8.18704e-05	8995.7	0.00017858	19681.9	2105.31	11251	0.812611	0.00043021	0.0313079	0.856295	0.555207	20568.4	9.62525e-05	10431.4
0015507851	-1298	1	-956	-7.44534	101.792	1519	-14	11	33	-200.39	-4.90086	42.3885	39.3885	1.2641	4.19926	0.0779115	26.9149	27680	0.213263	1.50464	5.0 <-> 252.0	2	0.697266	0.697266	0.378115	0.00855329	38.5575	0.696867	2.30033	7.64153	3.40439	0.940883	1.28351	0.00015513	10037.9	0.000148258	9424.87	0.000188942	12980.1	1933.58	21945.9	0.921382	0.000291917	0.0313007	0.15586	0.682394	188.745	0.000206787	9562.55
0001319982	145	1	-886	-25.0458	96.4319	336	-52	-10	23	-1389.53	-4.44392	31.3552	28.3552	1.36255	4.52628	0.0552215	55.4797	24438	0.272058	1.81684	12.0 <-> 134.0	5	0.673828	0.673828	0.370475	0.00515042	54.6785	0.545312	2.46885	8.20136	3.7767	0.933563	1.33756	0.000120418	9683.1	0.000113372	9024.21	0.000155855	13039.3	1217.58	19008.2	0.912806	0.000387081	0.0298792	0.125594	0.585008	94.4648	0.000144381	9352.47
0015748124	15	1	-123	15.5455	29.4738	166	2	19	34	136.907	-0.791841	5.00096	2.00096	1.05641	3.50932	0.111408	8.80681	4139	0.40733	1.60326	88.0 <-> 117.0	5	0.652344	0.652344	0.493327	0.0205431	5.39408	0.555208	1.8721	6.21897	1.7268	0.892597	1.62352	9.63527e-05	10416.6	8.61419e-05	9284.53	0.000155572	16995	381.701	2748.9	0.858885	0.00233138	0.0278288	0.113154	0.562454	1062.02	9.91472e-05	10122.7
0009146370	540	1	-65	38.8545	19.0769	81	30	42	52	452.99	-1.50543	6.46031	3.46031	0.843026	2.80047	0.180104	11.6586	3601	0.324983	1.00898	94.0 <-> 109.0	5	0.804688	0.804688	0.613619	0.0508879	3.02421	0.521512	1.50294	4.99265	1.1304	0.826686	2.27149	9.19544e-05	10892.5	7.6139e-05	8991.61	0.000207909	24845	470.083	1865.67	0.77707	0.00244188	0.0243732	0.181631	0.470471	5063.64	9.3791e-05	10635.4
0015799372	97	1	-186	64.6477	76.5539	567	27	46	75	2318.7	2.00322	8.89654	5.89654	1.33771	4.44376	0.0731405	35.8667	28661	0.6208	4.06159	82.0 <-> 157.0	2	0.791016	0.791016	0.422117	0.010424	25.6765	0.783653	2.40382	7.98531	3.09323	0.896485	1.57484	8.8128e-05	11577	7.87613e-05	10424.4	0.000140283	17953.1	1649.72	18935	0.860558	0.000410224	0.0372158	0.206763	0.624113	5528.01	8.32336e-05	12511.8
0003263695	207	1	-384	21.7766	19.4236	71	18	25	31	1213.81	-4.16352	43.3796	40.3796	0.74546	2.47636	0.247417	55.7393	20904	0.397576	2.41037	62.0 <-> 108.0	7	0.617188	0.617188	0.625691	0.0827616	2.20692	0.552456	1.3248	4.40091	1.00333	0.79064	2.67698	9.50921e-05	10537.3	7.53302e-05	8317.82	0.000253228	28330.3	3288.72	9118.67	0.725069	0.000361744	0.00527666	0.467338	0.52034	78565.2	9.82258e-05	10244.2
0004238193	66	1	-887	5.32684	72.1008	95	-1	13	29	317.243	-7.36163	65.2685	62.2685	1.00394	3.33503	0.129761	59.5555	17082	0.219989	1.21325	12.0 <-> 110.0	8	0.660156	0.660156	0.517149	0.0252332	5.66602	0.471178	1.75812	5.84035	1.62014	0.870188	1.84547	0.000106843	10240.3	9.42515e-05	8889.7	0.000188631	19037.1	1781.43	10599.9	0.833608	0.000499048	0.0129391	0.114817	0.576879	6243.77	0.000162594	9324.57
0005472012	1151	1	-457	16.1108	129.368	2268	-22	7	34	441.893	7.4161	86.7331	83.7331	1.35894	4.5143	0.0631723	27.4285	11096	0.292905	1.55732	55.0 <-> 327.0	5	0.703125	0.703125	0.321697	0.00500712	210.011	0.568763	2.55878	8.50009	6.07133	0.954466	1.20931	9.84225e-05	10629.9	9.3923e-05	10165.1	0.000119105	12765.3	646.276	9289.92	0.939805	0.000630651	0.0412286	0.0523429	0.69265	23.1625	9.79764e-05	11085.8
0005723491	2091	0	-90	25.4165	19.528	136	12	23	39	779.473	0.126408	3.60633	0.606325	0.894985	2.97308	0.149038	30.668	15702	0.294091	1.50322	92.0 <-> 114.0	5	0.625	0.625	0.553093	0.0333208	3.3347	0.515229	1.6367	5.43701	1.3375	0.836891	2.12641	9.41211e-05	10641.1	7.8725e-05	8911.11	0.000200568	22573.9	1771.45	8526.99	0.791908	0.000553679	0.0153999	0.552172	0.480581	22903	9.38969e-05	10669.6
0013434999	529	1	-23	39.6799	18.4181	97	27	39	52	377.987	0.0368125	2.82755	-0.172452	0.884724	2.93899	0.149751	9.5259	3015	0.416054	1.24885	98.0 <-> 110.0	5	0.794922	0.794922	0.513453	0.0271725	4.03791	0.399139	1.69778	5.63989	1.53435	0.882878	1.64345	9.15821e-05	10933.7	8.08143e-05	9658.58	0.000150752	17937.3	373.813	1922.71	0.849522	0.00261376	0.0447304	0.263473	0.535579	1930.91	9.02267e-05	11053.3
0014724928	100	1	-93	41.194	20.7854	115	31	43	54	1369.1	-1.07453	6.66333	3.66333	0.906393	3.01097	0.156303	33.2355	16599	0.249129	1.30748	91.0 <-> 112.0	5	0.632812	0.632812	0.534208	0.0327866	3.97274	0.456422	1.66993	5.54739	1.44325	0.861378	1.849	9.14327e-05	10956.6	7.8783e-05	9435.92	0.000168873	20273.6	2031.26	9796.19	0.821903	0.000492569	0.0182298	0.60743	0.497532	18107.1	9.20768e-05	10893.9
0000826318	455	1	-710	-4.42559	200.753	727	-134	-6	130	-26.8876	-0.039698	3.05048	0.0504832	1.91392	6.35792	0.0143522	6.07547	8534	0.473449	2.18453	30.0 <-> 173.0	1	0.84375	0.84375	0.100218	0.000281322	794.974	0.0242236	3.64588	12.1113	22.4277	0.991621	1.03445	0.000115639	10427.1	0.00011475	10341.2	0.000119289	10780.4	120.483	8252.55	0.988787	0.000684982	0.760094	0.102088	0.904203	1.58964	0.000116991	10453.7
0014841919	36	1	-99	26.247	15.4357	74	18	27	36	1360.83	-1.30767	9.77557	6.77557	0.781833	2.59719	0.198022	51.8471	19330	0.288675	1.66069	91.0 <-> 108.0	5	0.732422	0.732422	0.575679	0.0487593	2.43292	0.368427	1.45501	4.83343	1.16742	0.839162	2.04057	9.40516e-05	10643.7	7.89626e-05	8928.33	0.000191691	21739.3	2887.16	10458.1	0.79536	0.00039816	0.0129693	0.911471	0.540396	37354.5	9.52211e-05	10539.8
0014858133	2021	0	-497	-71.2313	56.1625	44	-99	-77	-38	-518.54	-2.36616	16.8391	13.8391	1.21515	4.03663	0.0769978	7.27967	2123	0.344914	1.07347	51.0 <-> 105.0	5	0.828125	0.828125	0.385784	0.0111747	19.1096	0.404746	2.13899	7.10557	3.24508	0.923995	1.48239	0.000116346	8766.01	0.000107583	8101.82	0.000172186	12962.9	142.421	1628.61	0.899453	0.00403167	0.0480257	0.0373381	0.605613	98.8554	0.000120666	8670.63
0014976013	47	1	-266	19.5683	29.0002	84	8	25	38	471.923	-2.16499	13.6525	10.6525	1.00352	3.33363	0.124543	24.1167	9236	0.350009	1.64579	74.0 <-> 109.0	5	0.722656	0.722656	0.494394	0.0225549	8.59422	0.423005	1.84878	6.14151	1.92498	0.881825	1.76344	9.5622e-05	10497.7	8.44588e-05	9244.45	0.000167636	18605.2	931.891	5981.21	0.845388	0.000899735	0.0184765	0.204233	0.543104	3258.39	9.89754e-05	10166.7
0015121776	297	1	-259	17.6483	29.9545	62	10	23	34	115.089	-4.01898	27.5935	24.5935	0.91172	3.02867	0.157967	6.52122	2343	0.354141	1.05021	75.0 <-> 107.0	5	0.746094	0.746094	0.528693	0.0339076	12.1727	0.286856	1.68342	5.5922	1.86945	0.866744	1.92857	9.61185e-05	10451.9	8.35106e-05	9041.55	0.000183902	20284.9	291.806	1437.71	0.826882	0.00316678	0.0232581	0.0620739	0.561167	1526.69	0.000101427	9953.66
0000233984	74	1	-133	36.789	26.7628	169	23	38	53	1465.99	-1.0316	7.07362	4.07362	1.01136	3.35965	0.122113	39.8486	13596	0.394697	2.21894	87.0 <-> 117.0	5	0.765625	0.765625	0.464063	0.0181175	7.82482	0.395363	1.92688	6.40094	2.01516	0.899606	1.53149	9.22961e-05	10866.5	8.30756e-05	9771.62	0.000141122	16660.6	1397.67	9203.9	0.868983	0.000580167	0.0204488	0.355194	0.582047	3789.79	9.356e-05	10750.1
0015219594	820	1	-263	28.2775	18.7799	93	18	30	40	532.558	-2.41655	27.6127	24.6127	0.848279	2.81792	0.171736	18.8333	9178	0.395193	1.94804	74.0 <-> 110.0	5	0.640625	0.640625	0.536873	0.036086	3.30753	0.383751	1.58999	5.28182	1.38171	0.865328	1.83666	9.37688e-05	10681.3	8.11992e-05	9237.29	0.000171816	19656.7	1250.6	5499.05	0.825058	0.000850088	0.00811361	0.240742	0.547106	9847.06	9.55195e-05	10504.8
0015236028	1931	0	-105	20.1719	26.7679	229	5	21	37	420.105	0.231247	7.26501	4.26501	1.02267	3.39722	0.116931	20.8263	20157	0.423293	2.67106	90.0 <-> 123.0	2	0.71875	0.71875	0.478524	0.018144	6.24268	0.564511	1.92564	6.39684	1.84474	0.884438	1.64662	9.5324e-05	10521.3	8.43528e-05	9301.68	0.000156679	17348.2	1938.59	12865	0.849291	0.000436424	0.0151908	0.428905	0.539186	9785.24	9.61526e-05	10470.8
0015309328	377	1	-403	39.9201	17.0762	78	36	42	47	2142.8	-11.6526	235.759	232.759	0.622228	2.067	0.312053	53.6774	17589	0.460368	2.58522	60.0 <-> 108.0	5	0.78125	0.78125	0.695641	0.125816	2.66648	0.374707	1.10245	3.66227	0.756843	0.726529	3.83347	9.1826e-05	10913.6	6.68587e-05	7917.18	0.000350169	41997.4	2986	5722.62	0.640518	0.000429457	0.00276471	0.339296	0.567657	135232	9.73867e-05	10461.8
0015812155	86	1	-148	3.54038	27.6803	103	-8	5	19	178.019	-0.932986	5.80986	2.80986	1.02007	3.38861	0.125839	50.2825	13868	0.341922	1.73614	86.0 <-> 111.0	5	0.851562	0.851562	0.462103	0.0222081	6.82233	0.351704	1.87003	6.21209	1.96432	0.89767	1.53686	9.85115e-05	10185.6	8.84744e-05	9140.65	0.000151161	15668	1421.44	9251.36	0.865551	0.000549756	0.0331793	0.493674	0.613245	6619.17	9.96614e-05	10113.7
0000133505	1718	0	-340	7.21764	35.3971	154	-13	15	33	114.5	-1.16841	7.15375	4.15375	1.1169	3.71027	0.0909971	15.8639	5670	0.286079	1.19512	67.0 <-> 116.0	5	0.748047	0.748047	0.439126	0.0126151	10.9797	0.508537	2.07563	6.8951	2.4144	0.908902	1.52737	9.80496e-05	10253.7	8.92177e-05	9310.38	0.000149045	15727.8	442.763	4062.15	0.880925	0.00143268	0.0415661	0.162915	0.50648	312.54	9.99246e-05	10075.4
0016183853	213	1	-102	30.6221	22.7366	98	20	32	45	2362.71	-1.08437	5.9341	2.9341	0.938223	3.11671	0.145126	77.157	30034	0.396658	2.56276	90.0 <-> 110.0	5	0.716797	0.716797	0.56183	0.0313543	3.46339	0.602216	1.69275	5.62319	1.31908	0.820722	2.22155	9.34872e-05	10720.5	7.68738e-05	8783.31	0.000206677	23919.6	3167.09	14910.8	0.769057	0.000302378	0.0230176	1.09809	0.52883	59048.5	9.69787e-05	10342.5
0002221769	1671	0	-771	36.4668	25.1867	102	25	38	50	3327.95	-9.26643	225.191	222.191	0.898014	2.98314	0.152933	91.2595	34575	0.33691	2.49008	23.0 <-> 111.0	5	0.726562	0.726562	0.532008	0.0298045	6.01046	0.458579	1.68279	5.59012	1.46694	0.862432	1.80761	9.25929e-05	10860.4	7.9927e-05	9364.51	0.000166913	19645.2	4185.07	20168.1	0.821082	0.000231375	0.00384154	0.39907	0.533314	29702.2	9.60302e-05	10770.8
0016471020	224	1	-107	40.3717	17.8272	102	31	39	51	1461.52	-0.575354	6.0891	3.0891	0.845037	2.80715	0.179357	36.2016	12939	0.465601	2.38548	90.0 <-> 111.0	5	0.748047	0.748047	0.589594	0.049512	2.88801	0.441375	1.50954	5.01457	1.17718	0.808221	2.50796	9.15056e-05	10943.4	7.39633e-05	8845.19	0.000229526	27430.1	1598.39	6193.61	0.751152	0.000647434	0.0133221	0.469559	0.55751	34410.5	9.33501e-05	10762.9
0013925389	193	1	-288	9.7365	33.322	101	-3	14	30	460.668	-1.7872	10.0988	7.09885	1.07404	3.56789	0.108981	47.3135	22505	0.373343	2.34564	72.0 <-> 111.0	5	0.648438	0.648438	0.46331	0.0165876	10.4775	0.536529	2.02476	6.72609	2.17339	0.887399	1.61946	9.75267e-05	10305.4	8.66568e-05	9135.88	0.000157259	16745	1998.79	14506.4	0.853051	0.00037373	0.020124	0.420846	0.570481	7017.65	0.00010038	10081.2
0016389381	101	1	-99	27.5436	19.8486	96	17	29	40	1961.08	-0.827316	5.36962	2.36962	0.898643	2.98523	0.154644	71.199	22315	0.567844	3.51315	91.0 <-> 110.0	5	0.798828	0.798828	0.503949	0.0277959	4.45463	0.385603	1.7228	5.72301	1.60342	0.866884	1.75656	9.3861e-05	10671.8	8.14007e-05	9248.27	0.000164669	18762.3	2716	13128.5	0.825709	0.000328929	0.0234334	1.05032	0.588016	25428.3	9.49246e-05	10580.3
0004160340	452	1	-1010	-26.795	107.301	240	-54	-3	27	-3342.46	-4.55468	31.3484	28.3484	1.38926	4.61504	0.0544252	124.742	51029	0.364507	2.96642	1.0 <-> 125.0	5	0.699219	0.699219	0.348718	0.0050084	103.364	0.616973	2.59821	8.63108	5.05799	0.929313	1.35614	0.00027183	9655.37	0.000251192	8945.2	0.000378963	13237.9	2441.73	38759.1	0.9062	0.000155455	0.0492794	0.309866	0.62425	721.03	0.000319062	9013.18
0007657657	283	1	-123	8.45432	27.8581	106	-6	11.5	28	173.431	-0.750243	3.92144	0.921438	1.04336	3.46598	0.109192	20.5139	7772	0.331462	1.42912	88.0 <-> 111.0	5	0.726562	0.726562	0.457683	0.0158917	7.51275	0.445075	1.95255	6.48623	2.04665	0.901458	1.52669	9.7621e-05	10277.3	8.80909e-05	9256.29	0.000148531	15737	717.678	5309.39	0.871303	0.00102895	0.0431996	0.326804	0.580498	1558.59	9.95826e-05	10104
0010640462	239	1	-153	18.8663	46.5843	194	-3	19	48	436.497	-0.461785	3.80495	0.804954	1.25709	4.17596	0.069934	23.1364	16100	0.634304	3.54236	85.0 <-> 120.0	2	0.847656	0.847656	0.405066	0.00853573	12.2967	0.650011	2.29466	7.62268	2.62583	0.914169	1.42788	9.59782e-05	10512.1	8.77976e-05	9606.33	0.000136803	15022	960.007	11437.1	0.88656	0.00064805	0.0614706	0.349843	0.617817	1972.5	9.82994e-05	10323.9
0010271360	12	1	-60	49.3703	18.0908	88	44	53	60	809.269	-1.90152	8.04276	5.04276	0.780263	2.59198	0.221595	16.3918	4990	0.434006	1.57993	95.0 <-> 109.0	5	0.810547	0.810547	0.591639	0.0657703	2.83189	0.438027	1.41769	4.70947	1.16751	0.835228	2.14336	9.01189e-05	11112.1	7.53851e-05	9268.2	0.000192291	23913.8	778.272	2621.68	0.781717	0.0015481	0.0250625	0.292242	0.564701	9457.28	9.19339e-05	10867.6
0016583040	424	1	-78	37.0084	22.4796	122	25	36	52	4177.98	-0.463399	4.37277	1.37277	0.947518	3.14759	0.140028	112.893	48317	0.321653	2.60625	93.0 <-> 113.0	5	0.683594	0.683594	0.574759	0.0352563	3.00494	0.62558	1.66545	5.53251	1.23871	0.81972	2.29655	9.21538e-05	10874.3	7.55498e-05	8914.13	0.000211587	24967.7	4811.57	24004.4	0.76583	0.00020734	0.0208428	1.6127	0.518453	77571.6	9.3334e-05	10759.2
0006689316	1535	0	-672	17.0667	38.2585	104	9	24	36	924.454	-5.13696	56.6286	53.6286	1.02426	3.40253	0.129649	54.1671	20522	0.333869	1.99648	33.0 <-> 111.0	5	0.726562	0.726562	0.475192	0.0232478	8.84466	0.484424	1.88349	6.25681	1.98409	0.884706	1.64479	9.65976e-05	10448.3	8.56911e-05	9227.24	0.000157528	17282.9	2105.7	13019.4	0.847679	0.000366766	0.00960778	0.228665	0.607811	9971	0.000103038	10036.8
0016555314	49	1	-13	44.2702	13.2066	86	36	45	53	262.476	-0.215888	3.1611	0.161096	0.744386	2.4728	0.212417	5.92896	2439	0.250812	0.610744	99.0 <-> 109.0	5	0.697266	0.697266	0.557463	0.0475538	2.6441	0.28024	1.46017	4.85058	1.24543	0.871546	1.71076	9.0775e-05	11024.1	7.9113e-05	9608.57	0.000155276	18859.5	419.199	1505.29	0.841076	0.00277587	0.0352523	0.301266	0.513019	2146.3	9.0757e-05	11038.1
0016947091	354	1	-792	-14.3397	88.3795	211	-30	0	28	-264.618	-4.66805	30.9544	27.9544	1.26515	4.20273	0.0707067	18.4536	6665	0.28067	1.26303	21.0 <-> 122.0	5	0.744141	0.744141	0.377563	0.00776384	88.4516	0.316998	2.30362	7.65246	4.43395	0.930487	1.39831	0.00011079	9872.46	0.000103843	9166.02	0.000150396	13928.2	421.227	5196.94	0.908627	0.00105887	0.0518559	0.0623132	0.593504	93.7851	0.000132969	9265.69
0008352631	322	1	16	69.6688	10.776	108	62	69	77	1713.24	0.246974	3.15035	0.150349	0.658259	2.18669	0.258988	24.5912	11153	0.29925	1.37023	102.0 <-> 111.0	5	0.664062	0.664062	0.666593	0.0893456	1.16739	0.457517	1.19803	3.97978	0.782434	0.771946	2.90641	8.65034e-05	11565.8	6.67555e-05	8931.37	0.000251647	33579.4	1889.05	4600.31	0.709964	0.000738684	0.0154227	0.977739	0.514819	57052.5	8.65015e-05	11577
0016170293	73	1	-85	28.6778	17.13	76	19	30	40	746.729	-1.16547	7.17681	4.17681	0.821246	2.72812	0.18032	26.0386	12536	0.242308	1.15982	92.0 <-> 108.0	5	0.644531	0.644531	0.593687	0.0445311	2.49044	0.532652	1.50489	4.99915	1.12368	0.826486	2.30517	9.35909e-05	10698.3	7.73546e-05	8842.5	0.000215652	24664.4	1700.05	6593.07	0.778533	0.000673578	0.0166703	0.606208	0.451125	22842.1	9.4731e-05	10566.4
0017135462	1438	0	-100	11.4447	24.941	77	-1	15	28	147.61	-0.891184	4.34814	1.34814	0.986444	3.2769	0.127624	12.8977	5048	0.434305	1.68241	91.0 <-> 108.0	5	0.714844	0.714844	0.516953	0.0272106	4.31309	0.471692	1.73836	5.77469	1.54773	0.882565	1.69091	9.70646e-05	10330	8.57952e-05	9104.45	0.000163363	17539.8	518.953	3236.44	0.847403	0.00185689	0.0405514	0.246808	0.569228	2360.02	9.92791e-05	10099.1
0017404786	932	1	-99	2.35641	26.8646	134	-12	3	17	26.123	-0.0220423	4.75139	1.75139	1.02707	3.41186	0.119604	11.0859	5676	0.379015	1.61062	91.0 <-> 114.0	5	0.625	0.625	0.585977	0.0335969	4.12818	0.639332	1.71781	5.70643	1.32116	0.839669	2.34129	9.86435e-05	10170.8	8.28043e-05	8544.95	0.000230881	23797.6	496.777	3152.93	0.788407	0.00202208	0.0228635	0.153339	0.497258	3934.6	9.84017e-05	10242.9
0017402406	108	1	-672	-0.683347	26.475	480	-10	-1	14	-57.6027	-2.89073	106.619	103.619	0.870004	2.89009	0.171389	84.2948	32992	0.336162	2.44525	33.0 <-> 149.0	5	0.714844	0.714844	0.625548	0.0525557	3.34832	0.602597	1.50001	4.98292	1.07947	0.783287	2.94051	9.95277e-05	10094.5	7.80843e-05	7901.6	0.000291326	29749.1	3760.65	14489.9	0.721438	0	0	0	0.530451	90032	0.000105522	9832.51
0017532707	194	1	-144	17.7455	33.9874	114	0	17	41	712.897	-0.828115	4.80539	1.80539	1.11252	3.69572	0.0946027	40.1734	13568	0.333387	1.66541	86.0 <-> 112.0	5	0.769531	0.769531	0.470752	0.0152903	7.57581	0.592672	2.01516	6.69422	1.9777	0.890112	1.60204	9.59168e-05	10476.8	8.54391e-05	9320.92	0.00015333	16808	1055.71	8827.98	0.855911	0.000708422	0.0446392	0.400364	0.586405	3918.06	9.83166e-05	10273.6
0017548692	72	1	-182	28.5617	19.191	82	15	29	43	862.262	-1.00189	10.1747	7.17472	0.871057	2.89359	0.153443	30.1895	15457	0.410165	2.48369	82.0 <-> 109.0	5	0.625	0.625	0.601218	0.0390776	2.97219	0.585896	1.56855	5.21062	1.13314	0.833613	2.30312	9.37617e-05	10681.9	7.82578e-05	8894.28	0.000215226	24676.6	1816.38	8367.9	0.783538	0.000658332	0.00725717	0.333704	0.46371	18055.1	9.56608e-05	10502.1
0017602076	1293	0	-554	3.73866	49.6334	65	-12	20	34	30.8159	-3.77259	28.9022	25.9022	1.10095	3.65729	0.109627	8.2425	2977	0.323067	0.941008	45.0 <-> 107.0	5	0.744141	0.744141	0.422752	0.0176155	31.6024	0.343967	2.05693	6.83297	3.26011	0.907724	1.58241	9.97813e-05	10167.4	9.09335e-05	9201.31	0.000155453	16283.7	266.164	2126.2	0.877083	0.00201704	0.0653738	0.0792197	0.569594	440.526	0.000107209	9613.17
0017190841	298	1	-183	-5.91255	33.7691	47	-16	4	17	-47.8375	-1.41185	4.52562	1.52562	1.02059	3.39033	0.123851	8.09084	3648	0.293687	0.944496	82.0 <-> 105.0	5	0.666016	0.666016	0.558247	0.0310258	7.25923	0.527273	1.73181	5.75296	1.70142	0.839031	2.40198	0.000100934	9960.11	8.50191e-05	8327.03	0.000239601	24178.3	334.471	2071.35	0.79386	0.00276431	0.0535283	0.127014	0.455285	3214.96	0.00010545	9570.36
0016999390	144	1	-143	18.8673	26.8652	82	8	23	36	407.782	-1.62478	7.55946	4.55946	0.98162	3.26087	0.132496	21.6132	7226	0.28838	1.19247	86.0 <-> 109.0	5	0.773438	0.773438	0.485148	0.0226947	6.66602	0.402268	1.82963	6.07789	1.86634	0.889508	1.61624	9.56158e-05	10491.3	8.51294e-05	9325.17	0.00015409	16996.3	787.735	4735.4	0.856682	0.00104331	0.0332633	0.277627	0.53636	2368.22	9.75285e-05	10323.8
0017235236	64	1	-553	-1.96763	24.3583	50	-9	-2	9	-106.505	-7.01574	121.472	118.472	0.839573	2.789	0.197492	54.1286	21070	0.485255	2.97216	45.0 <-> 106.0	5	0.716797	0.716797	0.637372	0.0719685	4.52861	0.472433	1.43014	4.75081	1.05135	0.776544	3.01022	9.97195e-05	10072	7.75651e-05	7816.15	0.000299254	30338.4	2441.57	8548.46	0.699445	0.000444501	0.00464432	0.281086	0.546435	72050	0.000106966	9677.35
[truncated: 7 more columns]
