# Supplementary material for: Survival Prediction in Gallbladder Cancer Using CT Based Machine Learning
Source: Front Oncol. 2020 Nov 27;10:604288. doi: 10.3389/fonc.2020.604288 (PMC7729190; doi:10.3389/fonc.2020.604288)
Supplement: Supplementary Table 4 — Shows the demographic parameters, some laboratory test parameters and median survival time for all patients. [file Table_4.xls]

## Sheet: Sheet1
Patient (Total=141)	Patient characteristics
	Train（99）	Test（42）	P value
Gender	Male	Male
	33	23
	Female	Female
	66	19
Age	<30	<30
	17	6
	30-50	30-50
	61	23
	>50	>50
	21	13
T stage	I-II	I-II
	31	17
	III-IV	III-IV
	67	25
N stage	N0	N0
	47	20
	N1	N1
	35	21
	N2	N2
	17	1
M stage	M0	M0
	63	19
	M1	M1
	36	23
Liver metastasis	Yes	Yes
	49	14
	No	No
	50	28
Jaundice	Yes	Yes
	76	32
	No	No
	23	10
CA199	<40u/ml	<40u/ml
	44	15
	>=40 u/ml	>=40 u/ml
	54	26
	NA	NA
	1	1
CA125	<35u/ml	<35u/ml
	60	25
	>=35u/ml	>=35u/ml
	37	16
	NA	NA
	2	1
CEA	<5mg/L	<5mg/L
	65	25
	>=5mg/L	>=5mg/L
	32	16
	NA	NA
	2	1
AFP	<20mg/L	<20mg/L
	92	38
	>=20mg/L	>=20mg/L
	5	3
	NA	NA
	2	1
Surgical treatment	Yes	Yes
	15	12
	No	No
	84	30
Median survival time	Time（days）	Time（days）
	309	397
