# Supplementary material for: Survival Prediction in Gallbladder Cancer Using CT Based Machine Learning
Source: Front Oncol. 2020 Nov 27;10:604288. doi: 10.3389/fonc.2020.604288 (PMC7729190; doi:10.3389/fonc.2020.604288)
Supplement: Supplementary Table 5 — Shows the correlation between all image parameters in the model. [file Table_5.xls]

## Sheet: Sheet1
	R2	GLCM_Homogeneity	NGLDM_Coarseness	GLZLM_HGZE
	GLCM_Homogeneity	1	-0.092	0.028
	NGLDM_Coarseness	-0.092	1	0.038
	GLZLM_HGZE	0.028	0.038	1
